# Supplementary material for: 2-[(E)-4-Quinolylmethyl­ideneamino]­phenol
Source: Acta Crystallogr Sect E Struct Rep Online. 2008 Oct 22;64(Pt 11):o2168. doi: 10.1107/S1600536808033928 (PMC2959762; doi:10.1107/S1600536808033928)
Supplement: Supplementary file 1 [file e-64-o2168-sup1.cif]

##############################################################################
###                                                                        ###
###        Electronic paper (Acta Crystallographica Section E)             ###
###                                                                        ###
##############################################################################
#                                                                            #
# This CIF contains the data in a paper accepted for publication in Acta     #
# Crystallographica Section E. It conforms to the requirements of Notes      #
# for Authors for Section E, and has been peer reviewed under the auspices   #
# of the IUCr Commission on Journals.                                        #
#                                                                            #
# Full details of the Crystallographic Information File format               #
# are given in the paper "The Crystallographic Information File (CIF):       #
# a New Standard Archive File for Crystallography" by S. R. Hall, F. H.      #
# Allen and I. D. Brown [Acta Cryst. (1991), A47, 655-685].                  #
#                                                                            #
# The current version of the core CIF dictionary is obtainable from          #
# ftp://ftp.iucr.org/pub/cif_core.dic. The current version number is 2.4.    #
#                                                                            #
# Software is freely available for graphical display of the structure(s) in  #
# this CIF.  For information consult the CIF home page http://www.iucr.org/  #
# cif/home.html                                                              #
#                                                                            #
# This file may be used for bona fide research purposes within the           #
# scientific community so long as proper attribution is given to the journal # 
# article from which it was obtained.                                        #
#                                                                            #
##############################################################################
                                             
data_global
_audit_creation_method     'PLATON <TABLE ACC> option'
_journal_date_recd_electronic     2008-09-25
_journal_date_accepted     2008-10-17
_journal_name_full     'Acta Crystallographica, Section E'
_journal_year     2008
_journal_volume     64
_journal_issue     11
_journal_page_first     o2168
_journal_page_last     o2168
_journal_paper_category     QO
_journal_coeditor_code     HB2807
_publ_contact_author_name
;Mehmet Akkurt
;
_publ_contact_author_address
;
Department of Physics
Faculty of Arts and Sciences
Erciyes University
38039 Kayseri
Turkey
;
_publ_contact_author_email     'akkurt@erciyes.edu.tr'
_publ_contact_author_fax     '+90-352-4374933'
_publ_contact_author_phone     '+90-352-4374901 extra 33106'
_publ_section_title
;
2-[(<i>E</i>)-4-Quinolylmethylideneamino]phenol
;
loop_
    _publ_author_name
    _publ_author_footnote
    _publ_author_address
    'Y\?ild\?ir\?im, Sema \"Ozt\"urk' .
;
Department of Physics
Faculty of Arts and Sciences
Erciyes University
38039 Kayseri
Turkey
;
    'Akkurt, Mehmet' .
;
Department of Physics
Faculty of Arts and Sciences
Erciyes University
38039 Kayseri
Turkey
;
    'G\"um\"u\,s, Mustafa Kemal' .
;
Chemistry Department
Y\?ild\?iz Technical University
Davutpasa Campus
Esenler 34220
Istanbul
Turkey
;
    'Canl\?ica, Mevl\"ude' .
;
Chemistry Department
Y\?ild\?iz Technical University
Davutpasa Campus
Esenler 34220
Istanbul
Turkey
;
    'Kaban, \,Seniz' .
;
Chemistry Department
Y\?ild\?iz Technical University
Davutpasa Campus
Esenler 34220
Istanbul
Turkey
;
    'McKee, Vickie' .
;
Chemistry Department
Loughborough University
Loughborough
Leicestershire LE11 3TU
England
;
data_I
_chemical_name_systematic
;
2-[(E)-4-Quinolylmethylideneamino]phenol
;
_chemical_name_common     ?
_chemical_formula_moiety     'C16 H12 N2 O'
_chemical_formula_sum     'C16 H12 N2 O'
_chemical_formula_structural     ?
_chemical_formula_iupac     'C16 H12 N2 O'
_chemical_formula_weight     248.28
_chemical_melting_point     ?
_symmetry_cell_setting     monoclinic
_symmetry_space_group_name_H-M     'P 21/n'
_symmetry_space_group_name_Hall     '-P 2yn'
loop_
    _symmetry_equiv_pos_site_id
    _symmetry_equiv_pos_as_xyz
    1 x,y,z
    2 1/2-x,1/2+y,1/2-z
    3 -x,-y,-z
    4 1/2+x,1/2-y,1/2+z
_cell_length_a     6.7174(6)
_cell_length_b     23.931(2)
_cell_length_c     7.7495(6)
_cell_angle_alpha     90
_cell_angle_beta     105.5210(10)
_cell_angle_gamma     90
_cell_volume     1200.33(17)
_cell_formula_units_Z     4
_cell_measurement_reflns_used     2762
_cell_measurement_theta_min     2.86
_cell_measurement_theta_max     26.37
_cell_measurement_temperature     150(2)
_cell_special_details
;
;
_exptl_crystal_description     'block'
_exptl_crystal_colour     'yellow'
_exptl_crystal_size_max     0.25
_exptl_crystal_size_mid     0.20
_exptl_crystal_size_min     0.10
_exptl_crystal_size_rad     ?
_exptl_crystal_density_diffrn     1.374
_exptl_crystal_density_meas     ?
_exptl_crystal_density_method     'Not Measured'
_exptl_crystal_F_000     520
_exptl_absorpt_coefficient_mu     0.088
_exptl_absorpt_correction_type     'multi-scan'
_exptl_absorpt_process_details     '(SADABS; Sheldrick, 2003)'
_exptl_absorpt_correction_T_min     0.978
_exptl_absorpt_correction_T_max     0.991
_exptl_special_details
;
;
_diffrn_ambient_temperature     150(2)
_diffrn_radiation_type     'MoK\a'
_diffrn_radiation_wavelength     0.71073
_diffrn_radiation_source     'sealed tube'
_diffrn_radiation_monochromator     'graphite'
_diffrn_measurement_device_type     'Bruker APEXII CCD'
_diffrn_measurement_method     '\f and \w'
_diffrn_detector_area_resol_mean     ?
_diffrn_reflns_number     12294
_diffrn_reflns_av_R_equivalents     0.0368
_diffrn_reflns_av_sigmaI/netI     0.0318
_diffrn_reflns_theta_min     1.70
_diffrn_reflns_theta_max     28.35
_diffrn_reflns_theta_full     28.35
_diffrn_measured_fraction_theta_max     1.000
_diffrn_measured_fraction_theta_full     1.000
_diffrn_reflns_limit_h_min     -8
_diffrn_reflns_limit_h_max     8
_diffrn_reflns_limit_k_min     -31
_diffrn_reflns_limit_k_max     31
_diffrn_reflns_limit_l_min     -10
_diffrn_reflns_limit_l_max     10
_diffrn_reflns_reduction_process
;
;
_diffrn_standards_number     0
_diffrn_standards_interval_count     .
_diffrn_standards_interval_time     .
_diffrn_standards_decay_%     ?
_refine_special_details
;
Refinement on <i>F</i>^2^ for ALL reflections except those flagged by the user
for potential systematic errors. Weighted <i>R</i>-factors <i>wR</i> and all
goodnesses of fit <i>S</i> are based on <i>F</i>^2^, conventional
<i>R</i>-factors <i>R</i> are based on <i>F</i>, with <i>F</i> set to zero for
negative <i>F</i>^2^. The observed criterion of <i>F</i>^2^ > \s(<i>F</i>^2^)
is used only for calculating -<i>R</i>-factor-obs <i>etc</i>. and is not
relevant to the choice of reflections for refinement. <i>R</i>-factors based
on <i>F</i>^2^ are statistically about twice as large as those based on
<i>F</i>, and <i>R</i>-factors based on ALL data will be even larger.
;
_reflns_number_total     2991
_reflns_number_gt     2338
_reflns_threshold_expression     I>2\s(I)
_refine_ls_structure_factor_coef     Fsqd
_refine_ls_matrix_type     full
_refine_ls_R_factor_all     0.0563
_refine_ls_R_factor_gt     0.0420
_refine_ls_wR_factor_gt     0.0966
_refine_ls_wR_factor_ref     0.1052
_refine_ls_goodness_of_fit_ref     1.052
_refine_ls_restrained_S_all     1.052
_refine_ls_number_reflns     2991
_refine_ls_number_parameters     220
_refine_ls_number_restraints     0
_refine_ls_number_constraints     ?
_refine_ls_hydrogen_treatment     mixed
_refine_ls_weighting_scheme     'calc'
_refine_ls_weighting_details
         'calc w=1/[\s^2^(Fo^2^)+(0.0424P)^2^+0.3303P] where P=(Fo^2^+2Fc^2^)/3'
_atom_sites_solution_hydrogens     'difmap and geom'
_atom_sites_solution_primary     'direct'
_atom_sites_solution_secondary     'difmap'
_refine_ls_shift/su_max     0.000
_refine_ls_shift/su_mean     0.000
_refine_diff_density_max     0.249
_refine_diff_density_min     -0.244
_refine_ls_extinction_method     none
loop_
    _atom_type_symbol
    _atom_type_description
    _atom_type_scat_dispersion_real
    _atom_type_scat_dispersion_imag
    _atom_type_scat_source
    O O 0.0106 0.0060 'International Tables Vol C Tables 4.2.6.8 and 6.1.1.4'
    N N 0.0061 0.0033 'International Tables Vol C Tables 4.2.6.8 and 6.1.1.4'
    H H 0.0000 0.0000 'International Tables Vol C Tables 4.2.6.8 and 6.1.1.4'
    C C 0.0033 0.0016 'International Tables Vol C Tables 4.2.6.8 and 6.1.1.4'
_computing_data_collection     'APEX2 (Bruker, 2005)'
_computing_cell_refinement     'SAINT (Bruker, 2005)'
_computing_data_reduction     'SAINT (Bruker, 2005)'
_computing_structure_solution     'SIR97 (Altomare <i>et al.</i>, 1999)'
_computing_structure_refinement     'SHELXL97 (Sheldrick, 2008)'
_computing_molecular_graphics     'ORTEP-3 for Windows (Farrugia, 1997)'
_computing_publication_material     'WinGX (Farrugia, 1999)'
loop_
    _atom_site_type_symbol
    _atom_site_label
    _atom_site_fract_x
    _atom_site_fract_y
    _atom_site_fract_z
    _atom_site_U_iso_or_equiv
    _atom_site_thermal_displace_type
    _atom_site_calc_flag
    _atom_site_refinement_flags
    _atom_site_occupancy
    O O1 1.06305(16) 0.13183(4) 0.54890(14) 0.0340(3) Uani . . 1.000
    N N1 0.76446(16) 0.10349(4) 0.72156(14) 0.0243(3) Uani . . 1.000
    N N2 0.80975(16) -0.03956(5) 1.22446(15) 0.0258(3) Uani . . 1.000
    C C1 0.8930(2) 0.16414(5) 0.52971(17) 0.0264(4) Uani . . 1.000
    C C2 0.8697(3) 0.20982(6) 0.41486(19) 0.0340(4) Uani . . 1.000
    C C3 0.6997(3) 0.24448(6) 0.3910(2) 0.0372(5) Uani . . 1.000
    C C4 0.5529(3) 0.23493(6) 0.4839(2) 0.0370(5) Uani . . 1.000
    C C5 0.5745(2) 0.18955(6) 0.59862(19) 0.0313(4) Uani . . 1.000
    C C6 0.7433(2) 0.15362(5) 0.62205(17) 0.0242(4) Uani . . 1.000
    C C7 0.72483(19) 0.10243(5) 0.87303(17) 0.0235(3) Uani . . 1.000
    C C8 0.74355(18) 0.05168(5) 0.98390(16) 0.0215(3) Uani . . 1.000
    C C9 0.78135(19) 0.05904(6) 1.16557(17) 0.0236(3) Uani . . 1.000
    C C10 0.81518(19) 0.01260(6) 1.28017(17) 0.0260(4) Uani . . 1.000
    C C11 0.76319(18) -0.04841(5) 1.04285(17) 0.0233(3) Uani . . 1.000
    C C12 0.72937(18) -0.00427(5) 0.91566(16) 0.0212(3) Uani . . 1.000
    C C13 0.67854(19) -0.01837(6) 0.73121(17) 0.0240(4) Uani . . 1.000
    C C14 0.6654(2) -0.07303(6) 0.67751(18) 0.0278(4) Uani . . 1.000
    C C15 0.7014(2) -0.11657(6) 0.8042(2) 0.0308(4) Uani . . 1.000
    C C16 0.7487(2) -0.10454(5) 0.98290(19) 0.0282(4) Uani . . 1.000
    H H1 1.068(3) 0.1013(9) 0.628(3) 0.072(6) Uiso . . 1.000
    H H2 0.976(3) 0.2161(7) 0.350(2) 0.044(5) Uiso . . 1.000
    H H3 0.686(3) 0.2753(7) 0.307(2) 0.046(5) Uiso . . 1.000
    H H4 0.433(3) 0.2587(7) 0.469(2) 0.042(5) Uiso . . 1.000
    H H5 0.468(2) 0.1808(6) 0.657(2) 0.033(4) Uiso . . 1.000
    H H7 0.689(2) 0.1376(6) 0.929(2) 0.031(4) Uiso . . 1.000
    H H9 0.788(2) 0.0966(6) 1.214(2) 0.031(4) Uiso . . 1.000
    H H10 0.844(2) 0.0186(6) 1.409(2) 0.024(4) Uiso . . 1.000
    H H13 0.653(2) 0.0114(6) 0.642(2) 0.025(4) Uiso . . 1.000
    H H14 0.632(2) -0.0822(6) 0.550(2) 0.032(4) Uiso . . 1.000
    H H15 0.693(2) -0.1566(7) 0.765(2) 0.035(4) Uiso . . 1.000
    H H16 0.772(2) -0.1340(7) 1.074(2) 0.033(4) Uiso . . 1.000
loop_
    _atom_site_aniso_label
    _atom_site_aniso_U_11
    _atom_site_aniso_U_22
    _atom_site_aniso_U_33
    _atom_site_aniso_U_12
    _atom_site_aniso_U_13
    _atom_site_aniso_U_23
    O1 0.0385(6) 0.0322(5) 0.0359(6) 0.0058(4) 0.0181(4) 0.0097(4)
    N1 0.0246(5) 0.0223(5) 0.0254(6) 0.0006(4) 0.0055(4) 0.0023(4)
    N2 0.0220(5) 0.0295(6) 0.0259(6) 0.0025(4) 0.0062(4) 0.0040(5)
    C1 0.0343(7) 0.0221(6) 0.0214(6) -0.0012(5) 0.0049(5) -0.0020(5)
    C2 0.0475(9) 0.0274(7) 0.0272(7) -0.0040(6) 0.0100(6) 0.0022(6)
    C3 0.0549(10) 0.0214(7) 0.0308(8) -0.0020(6) 0.0037(7) 0.0037(6)
    C4 0.0436(9) 0.0238(7) 0.0383(8) 0.0074(6) 0.0018(7) 0.0010(6)
    C5 0.0335(7) 0.0257(7) 0.0328(7) 0.0021(6) 0.0057(6) 0.0002(6)
    C6 0.0303(7) 0.0185(6) 0.0217(6) -0.0016(5) 0.0036(5) -0.0009(5)
    C7 0.0226(6) 0.0221(6) 0.0249(6) 0.0003(5) 0.0050(5) -0.0017(5)
    C8 0.0168(6) 0.0238(6) 0.0238(6) -0.0003(5) 0.0052(4) 0.0004(5)
    C9 0.0211(6) 0.0251(6) 0.0248(6) -0.0007(5) 0.0064(5) -0.0023(5)
    C10 0.0227(6) 0.0345(7) 0.0210(6) 0.0009(5) 0.0060(5) 0.0005(5)
    C11 0.0173(6) 0.0259(6) 0.0269(6) 0.0004(5) 0.0062(5) 0.0017(5)
    C12 0.0166(6) 0.0234(6) 0.0241(6) 0.0000(4) 0.0064(4) -0.0004(5)
    C13 0.0212(6) 0.0266(7) 0.0247(6) 0.0006(5) 0.0070(5) 0.0001(5)
    C14 0.0249(6) 0.0297(7) 0.0285(7) -0.0002(5) 0.0068(5) -0.0056(5)
    C15 0.0282(7) 0.0240(7) 0.0388(8) 0.0006(5) 0.0064(6) -0.0036(6)
    C16 0.0257(7) 0.0224(6) 0.0358(7) 0.0012(5) 0.0071(5) 0.0036(6)
_geom_special_details
;
Bond distances, angles <i>etc</i>. have been calculated using the rounded
fractional coordinates. All su's are estimated from the variances of the
(full) variance-covariance matrix. The cell e.s.d.'s are taken into account in
the estimation of distances, angles and torsion angles
;
loop_
    _geom_bond_atom_site_label_1
    _geom_bond_atom_site_label_2
    _geom_bond_site_symmetry_1
    _geom_bond_site_symmetry_2
    _geom_bond_distance
    _geom_bond_publ_flag
    O1 C1 . . 1.3542(17) no
    O1 H1 . . 0.95(2) no
    N1 C6 . . 1.4126(16) no
    N1 C7 . . 1.2715(17) no
    N2 C11 . . 1.3740(17) no
    N2 C10 . . 1.3181(19) no
    C1 C2 . . 1.3918(19) no
    C1 C6 . . 1.4042(19) no
    C2 C3 . . 1.383(3) no
    C3 C4 . . 1.387(3) no
    C4 C5 . . 1.386(2) no
    C5 C6 . . 1.3957(19) no
    C7 C8 . . 1.4735(17) no
    C8 C9 . . 1.3734(18) no
    C8 C12 . . 1.4334(17) no
    C9 C10 . . 1.403(2) no
    C11 C16 . . 1.4161(17) no
    C11 C12 . . 1.4210(17) no
    C12 C13 . . 1.4186(18) no
    C13 C14 . . 1.368(2) no
    C14 C15 . . 1.408(2) no
    C15 C16 . . 1.366(2) no
    C2 H2 . . 0.989(19) no
    C3 H3 . . 0.972(16) no
    C4 H4 . . 0.967(19) no
    C5 H5 . . 0.966(14) no
    C7 H7 . . 1.005(15) no
    C9 H9 . . 0.971(15) no
    C10 H10 . . 0.975(15) no
    C13 H13 . . 0.975(15) no
    C14 H14 . . 0.978(15) no
    C15 H15 . . 1.002(17) no
    C16 H16 . . 0.980(16) no
loop_
    _geom_angle_atom_site_label_1
    _geom_angle_atom_site_label_2
    _geom_angle_atom_site_label_3
    _geom_angle_site_symmetry_1
    _geom_angle_site_symmetry_2
    _geom_angle_site_symmetry_3
    _geom_angle
    _geom_angle_publ_flag
    C1 O1 H1 . . . 113.2(13) no
    C6 N1 C7 . . . 120.37(11) no
    C10 N2 C11 . . . 117.40(11) no
    O1 C1 C2 . . . 117.77(13) no
    C2 C1 C6 . . . 119.56(13) no
    O1 C1 C6 . . . 122.67(11) no
    C1 C2 C3 . . . 120.27(16) no
    C2 C3 C4 . . . 120.54(14) no
    C3 C4 C5 . . . 119.68(16) no
    C4 C5 C6 . . . 120.53(14) no
    N1 C6 C1 . . . 116.70(11) no
    C1 C6 C5 . . . 119.40(12) no
    N1 C6 C5 . . . 123.63(12) no
    N1 C7 C8 . . . 123.26(11) no
    C7 C8 C12 . . . 124.61(11) no
    C9 C8 C12 . . . 118.28(11) no
    C7 C8 C9 . . . 117.10(11) no
    C8 C9 C10 . . . 120.11(13) no
    N2 C10 C9 . . . 123.87(12) no
    N2 C11 C16 . . . 117.33(11) no
    C12 C11 C16 . . . 119.56(12) no
    N2 C11 C12 . . . 123.11(11) no
    C8 C12 C13 . . . 124.63(11) no
    C11 C12 C13 . . . 118.22(11) no
    C8 C12 C11 . . . 117.13(11) no
    C12 C13 C14 . . . 120.82(12) no
    C13 C14 C15 . . . 120.70(13) no
    C14 C15 C16 . . . 120.07(13) no
    C11 C16 C15 . . . 120.62(12) no
    C1 C2 H2 . . . 118.1(10) no
    C3 C2 H2 . . . 121.6(10) no
    C2 C3 H3 . . . 118.1(12) no
    C4 C3 H3 . . . 121.3(12) no
    C3 C4 H4 . . . 121.7(10) no
    C5 C4 H4 . . . 118.6(10) no
    C4 C5 H5 . . . 120.4(9) no
    C6 C5 H5 . . . 118.9(9) no
    N1 C7 H7 . . . 121.0(8) no
    C8 C7 H7 . . . 115.6(8) no
    C8 C9 H9 . . . 119.5(9) no
    C10 C9 H9 . . . 120.4(9) no
    N2 C10 H10 . . . 117.1(9) no
    C9 C10 H10 . . . 119.1(9) no
    C12 C13 H13 . . . 119.3(9) no
    C14 C13 H13 . . . 119.9(9) no
    C13 C14 H14 . . . 120.0(9) no
    C15 C14 H14 . . . 119.3(9) no
    C14 C15 H15 . . . 120.7(9) no
    C16 C15 H15 . . . 119.2(9) no
    C11 C16 H16 . . . 117.5(9) no
    C15 C16 H16 . . . 121.8(9) no
loop_
    _geom_torsion_atom_site_label_1
    _geom_torsion_atom_site_label_2
    _geom_torsion_atom_site_label_3
    _geom_torsion_atom_site_label_4
    _geom_torsion_site_symmetry_1
    _geom_torsion_site_symmetry_2
    _geom_torsion_site_symmetry_3
    _geom_torsion_site_symmetry_4
    _geom_torsion
    _geom_torsion_publ_flag
    C7 N1 C6 C1 . . . . 141.39(13) no
    C7 N1 C6 C5 . . . . -44.64(19) no
    C6 N1 C7 C8 . . . . -179.98(13) no
    C11 N2 C10 C9 . . . . -1.61(19) no
    C10 N2 C11 C12 . . . . 2.52(19) no
    C10 N2 C11 C16 . . . . -177.36(12) no
    O1 C1 C2 C3 . . . . -179.58(13) no
    C6 C1 C2 C3 . . . . -0.4(2) no
    O1 C1 C6 N1 . . . . -7.27(18) no
    O1 C1 C6 C5 . . . . 178.49(12) no
    C2 C1 C6 N1 . . . . 173.54(12) no
    C2 C1 C6 C5 . . . . -0.70(19) no
    C1 C2 C3 C4 . . . . 1.4(2) no
    C2 C3 C4 C5 . . . . -1.4(2) no
    C3 C4 C5 C6 . . . . 0.4(2) no
    C4 C5 C6 N1 . . . . -173.12(13) no
    C4 C5 C6 C1 . . . . 0.7(2) no
    N1 C7 C8 C9 . . . . 153.65(13) no
    N1 C7 C8 C12 . . . . -25.0(2) no
    C7 C8 C9 C10 . . . . -175.57(12) no
    C12 C8 C9 C10 . . . . 3.15(19) no
    C7 C8 C12 C11 . . . . 176.39(12) no
    C7 C8 C12 C13 . . . . -5.5(2) no
    C9 C8 C12 C11 . . . . -2.23(18) no
    C9 C8 C12 C13 . . . . 175.91(13) no
    C8 C9 C10 N2 . . . . -1.3(2) no
    N2 C11 C12 C8 . . . . -0.62(19) no
    N2 C11 C12 C13 . . . . -178.87(12) no
    C16 C11 C12 C8 . . . . 179.26(12) no
    C16 C11 C12 C13 . . . . 1.00(18) no
    N2 C11 C16 C15 . . . . 179.50(13) no
    C12 C11 C16 C15 . . . . -0.4(2) no
    C8 C12 C13 C14 . . . . -179.03(13) no
    C11 C12 C13 C14 . . . . -0.92(19) no
    C12 C13 C14 C15 . . . . 0.2(2) no
    C13 C14 C15 C16 . . . . 0.4(2) no
    C14 C15 C16 C11 . . . . -0.3(2) no
loop_
    _geom_hbond_atom_site_label_D
    _geom_hbond_atom_site_label_H
    _geom_hbond_atom_site_label_A
    _geom_hbond_site_symmetry_A
    _geom_hbond_distance_DH
    _geom_hbond_distance_HA
    _geom_hbond_distance_DA
    _geom_hbond_angle_DHA
    _geom_hbond_publ_flag
    O1 H1 N1 . 0.95(2) 2.34(2) 2.7766(16) 107.5(15) yes
    O1 H1 N2 3_757 0.95(2) 1.91(2) 2.8085(16) 156.4(19) yes
    C13 H13 N1 . 0.975(15) 2.356(14) 2.9776(17) 121.0(11) yes
