# Supplementary material for: 2-[(E)-4-Quinolylmethyl­ideneamino]­phenol
Source: Acta Crystallogr Sect E Struct Rep Online. 2008 Oct 22;64(Pt 11):o2168. doi: 10.1107/S1600536808033928 (PMC2959762; doi:10.1107/S1600536808033928)
Supplement: Supplementary file 2 [file e-64-o2168-Isup2.hkl]

#
# h,k,l, Fc-squared, Fo-squared, sigma(Fo-squared) and status flag
#
data_I
_shelx_title '   sad in P2(1)/n'
_shelx_refln_list_code          4
_shelx_F_calc_maximum      164.13
_exptl_crystal_F_000       520.00
_reflns_d_resolution_high  0.7485
 
loop_
 _symmetry_equiv_pos_as_xyz
 'x, y, z'
 '-x+1/2, y+1/2, -z+1/2'
 '-x, -y, -z'
 'x-1/2, -y-1/2, z-1/2'
 
_cell_length_a     6.7174
_cell_length_b    23.9310
_cell_length_c     7.7495
_cell_angle_alpha  90.000
_cell_angle_beta  105.521
_cell_angle_gamma  90.000
 
_shelx_F_squared_multiplier     1.000
 
loop_
 _refln_index_h
 _refln_index_k
 _refln_index_l
 _refln_F_squared_calc
 _refln_F_squared_meas
 _refln_F_squared_sigma
 _refln_observed_status
   2   0   0    26938.82    26297.07    553.81 o
   4   0   0     2162.82     2168.62     35.58 o
   6   0   0      534.43      566.56     26.74 o
   8   0   0        0.00       -3.55      3.00 o
   1   1   0      236.03      214.21      3.04 o
   2   1   0        2.83        0.43      1.12 o
   3   1   0       14.06       11.97      1.67 o
   4   1   0      332.41      354.71      5.72 o
   5   1   0        7.46        7.24      1.73 o
   6   1   0      184.53      202.83      5.36 o
   7   1   0       11.57        8.10      2.04 o
   8   1   0        1.85        1.65      3.18 o
   0   2   0     5567.37     5113.65     97.01 o
   1   2   0      530.23      485.37      5.79 o
   2   2   0    12620.20    12527.53    133.50 o
   3   2   0      276.37      279.01      4.46 o
   4   2   0      837.21      916.85     11.91 o
   5   2   0      120.08      125.29      3.32 o
   6   2   0       14.53       14.91      2.25 o
   7   2   0      242.66      259.94     10.75 o
   8   2   0        0.03       -0.49      3.01 o
   1   3   0      202.36      191.77      2.70 o
   2   3   0      492.04      487.64      6.30 o
   3   3   0       48.16       40.37      1.58 o
   4   3   0      291.71      289.68      5.00 o
   5   3   0      277.52      291.04      5.62 o
   6   3   0       51.18       56.98      3.14 o
   7   3   0       44.79       35.50      4.00 o
   8   3   0        2.32        2.38      2.62 o
   0   4   0        1.77       -0.97      0.49 o
   1   4   0     2575.19     2479.53     27.01 o
   2   4   0        5.00        5.46      0.74 o
   3   4   0      756.35      763.25      9.81 o
   4   4   0      218.93      215.38      4.18 o
   5   4   0       94.25       96.39      2.96 o
   6   4   0      347.41      372.71      7.75 o
   7   4   0       13.24       15.35      4.42 o
   8   4   0       65.92       55.53     15.96 o
   1   5   0       67.45       65.33      1.63 o
   2   5   0        5.92        4.81      0.70 o
   3   5   0      886.90      890.58     11.23 o
   4   5   0       44.56       47.06      2.04 o
   5   5   0       24.85       24.77      2.07 o
   6   5   0        4.38        3.88      2.79 o
   7   5   0       60.87       64.34      7.96 o
   8   5   0       19.35       15.28      4.44 o
   0   6   0      388.20      378.87      6.78 o
   1   6   0       94.70      104.30      1.99 o
   2   6   0      716.32      699.77      8.83 o
   3   6   0     1318.53     1344.71     16.14 o
   4   6   0      408.94      417.10      6.60 o
   5   6   0      107.85      110.90      3.27 o
   6   6   0        8.14        6.14      1.87 o
   7   6   0        1.08        1.93      2.14 o
   8   6   0       16.70       16.23      4.63 o
   1   7   0      763.82      739.36      9.70 o
   2   7   0      320.28      317.35      4.77 o
   3   7   0      245.04      237.19      4.21 o
   4   7   0       45.04       46.72      2.05 o
   5   7   0      182.18      173.57      4.24 o
   6   7   0        3.58        4.77      1.51 o
   7   7   0        9.15        6.29      2.62 o
   8   7   0        9.36        8.59      3.67 o
   0   8   0     1855.51     1738.73     27.66 o
   1   8   0      425.92      434.91      5.79 o
   2   8   0      166.64      165.37      3.10 o
   3   8   0        0.34       -0.99      0.57 o
   4   8   0      157.69      165.52      3.72 o
   5   8   0       16.48       20.05      1.76 o
   6   8   0        3.55        1.93      1.31 o
   7   8   0       37.46       46.18      4.67 o
   8   8   0       45.95       46.92      6.55 o
   1   9   0       17.60       20.49      1.04 o
   2   9   0      492.44      504.18      7.00 o
   3   9   0      222.65      253.03      4.59 o
   4   9   0        0.92        0.29      0.78 o
   5   9   0      180.58      187.75      4.41 o
   6   9   0       15.00       12.76      1.88 o
   7   9   0      156.28      142.61     13.81 o
   8   9   0        0.93        0.58      3.82 o
   0  10   0        4.87       14.08      2.12 o
   1  10   0      576.73      603.17      7.82 o
   2  10   0       14.64        9.25      0.96 o
   3  10   0       11.87       13.20      1.26 o
   4  10   0        6.29        6.85      1.40 o
   5  10   0      143.41      134.94      3.95 o
   6  10   0        6.24        3.99      1.50 o
   7  10   0        9.98        5.91      4.59 o
   8  10   0        0.10        1.91      3.28 o
   1  11   0      575.23      592.84      7.80 o
   2  11   0       18.64       20.96      1.28 o
   3  11   0      112.31      109.25      4.21 o
   4  11   0      278.52      297.07      6.33 o
   5  11   0       29.87       38.32      2.39 o
   6  11   0       46.51       47.57      3.12 o
   7  11   0       81.98       93.77      7.63 o
   8  11   0        0.01        3.52      3.37 o
   0  12   0       45.25       47.53      3.56 o
   1  12   0      114.80      125.72      3.58 o
   2  12   0        3.63        5.58      1.00 o
   3  12   0      215.11      230.98      4.49 o
   4  12   0       31.84       37.54      2.58 o
   5  12   0       24.73       32.29      2.24 o
   6  12   0       10.76       17.14      2.14 o
   7  12   0        1.91        0.06      2.19 o
   8  12   0        0.23        2.05      3.47 o
   1  13   0       38.89       40.67      1.81 o
   2  13   0       87.26      101.42      3.66 o
   3  13   0       64.87       63.64      2.39 o
   4  13   0        4.94        6.80      1.24 o
   5  13   0      118.87      109.22      4.72 o
   6  13   0        9.38        9.06      2.02 o
   7  13   0        0.37       -1.44      2.08 o
   0  14   0      399.77      395.86     14.05 o
   1  14   0      345.23      336.50      7.14 o
   2  14   0      413.01      409.10      9.37 o
   3  14   0       12.41       14.94      1.76 o
   4  14   0      269.03      273.17      5.51 o
   5  14   0       56.52       51.51      2.79 o
   6  14   0       67.30       64.25      4.09 o
   7  14   0        2.21        5.35      2.62 o
   1  15   0       46.87       45.89      2.15 o
   2  15   0      812.04      830.32     12.58 o
   3  15   0      111.84      108.09      3.09 o
   4  15   0       76.74       87.89      3.84 o
   5  15   0        0.77        0.45      1.19 o
   6  15   0       13.78       19.45      2.61 o
   7  15   0        9.34        4.67      3.68 o
   0  16   0      108.97       96.71      5.43 o
   1  16   0      102.19      103.64      3.99 o
   2  16   0       37.05       41.06      1.97 o
   3  16   0       33.75       29.64      1.86 o
   4  16   0        7.68        6.99      1.38 o
   5  16   0       52.70       45.58      2.80 o
   6  16   0        2.11        3.38      2.23 o
   7  16   0        0.52       -1.36      2.70 o
   1  17   0      136.28      143.02      4.82 o
   2  17   0        3.32        4.83      1.23 o
   3  17   0       16.94       16.76      2.03 o
   4  17   0      745.57      752.72     12.68 o
   5  17   0        3.65        3.28      1.48 o
   6  17   0       68.77       57.09      5.61 o
   7  17   0        4.92        4.08      3.37 o
   0  18   0      602.01      548.45     15.80 o
   1  18   0      176.66      162.24      6.58 o
   2  18   0     1016.41      960.36     16.96 o
   3  18   0       25.49       28.62      3.03 o
   4  18   0      505.09      492.46     10.95 o
   5  18   0        0.17       -0.86      1.34 o
   6  18   0      202.99      216.47      8.49 o
   7  18   0       27.78       49.67      7.64 o
   1  19   0      184.60      198.61      6.02 o
   2  19   0      740.64      710.25     13.83 o
   3  19   0      106.86       99.37      4.71 o
   4  19   0      479.17      514.10     11.43 o
   5  19   0        2.10        1.75      1.72 o
   6  19   0      153.63      170.97     12.55 o
   0  20   0      816.66      779.45     21.11 o
   1  20   0      117.59      112.40      4.91 o
   2  20   0     1367.08     1281.82     21.88 o
   3  20   0        2.92        5.33      1.68 o
   4  20   0      747.46      771.45     17.76 o
   5  20   0        5.17        7.16      2.17 o
   6  20   0      443.52      486.18     27.28 o
   1  21   0       98.01       96.21      4.91 o
   2  21   0      290.53      287.56      7.97 o
   3  21   0       46.93       46.93      3.71 o
   4  21   0       15.40       18.39      2.58 o
   5  21   0      101.17      117.45      7.72 o
   6  21   0       58.68       60.42     22.78 o
   0  22   0       31.04       34.29      6.82 o
   1  22   0      661.57      636.03     13.78 o
   2  22   0       81.65       86.88      5.87 o
   3  22   0       84.24       87.22      4.88 o
   4  22   0       76.39       77.69      6.06 o
   5  22   0      114.90      112.98      5.82 o
   6  22   0       66.18       78.62      7.73 o
   1  23   0      271.36      258.82      7.79 o
   2  23   0       89.23       81.33      4.83 o
   3  23   0       51.48       55.08      5.47 o
   4  23   0       91.71       96.39      5.40 o
   5  23   0        6.25        8.17      2.52 o
   6  23   0       18.68       18.17      4.70 o
   0  24   0       36.79       20.26      6.55 o
   1  24   0        1.86        2.92      1.64 o
   2  24   0       49.36       38.33      5.67 o
   3  24   0       49.70       51.69      4.73 o
   4  24   0      130.01      152.18      7.27 o
   5  24   0       87.47       92.40      6.62 o
   1  25   0        3.85        2.87      1.84 o
   2  25   0       24.64       26.90      3.14 o
   3  25   0        1.56        0.65      1.82 o
   4  25   0       14.11       15.16      2.87 o
   5  25   0       18.26       15.88      4.39 o
   0  26   0        5.27        1.04      2.42 o
   1  26   0        0.40       -0.72      1.73 o
   2  26   0        8.01        5.66      2.15 o
   3  26   0       54.17       59.43      5.62 o
   4  26   0        1.81        0.26      2.06 o
   5  26   0       42.93       70.52      7.99 o
   1  27   0       57.33       45.00      4.05 o
   2  27   0        0.66       -0.02      1.83 o
   3  27   0        2.49        2.92      2.12 o
   4  27   0       19.45       24.66      3.62 o
   0  28   0        0.83        0.43      2.68 o
   1  28   0      167.45      189.45      8.44 o
   2  28   0       65.12       74.29      5.27 o
   3  28   0       74.64       89.80      5.87 o
   4  28   0        2.68        2.30      2.41 o
   1  29   0       16.91       15.28      2.92 o
   2  29   0        3.51        3.66      2.68 o
   3  29   0        0.23       -1.47      1.96 o
   0  30   0        1.99       -1.20      2.60 o
   1  30   0       43.52       55.15      4.91 o
   2  30   0       46.96       57.00      6.58 o
   1  31   0        8.26        7.64      2.72 o
   2  31   0        0.00       -1.79      2.20 o
  -7   0   1       55.12       54.25      5.69 o
  -5   0   1      295.34      307.81      7.67 o
  -3   0   1      306.99      290.56      8.61 o
  -1   0   1      722.47      709.49     14.56 o
   1   0   1     1881.48     1915.25     29.82 o
   3   0   1      558.75      591.45     11.33 o
   5   0   1        5.82        5.75      2.12 o
   7   0   1       54.76       67.66      9.82 o
  -8   1   1      200.79      197.12      7.34 o
  -7   1   1       51.47       52.36      3.94 o
  -6   1   1     1236.02     1209.01     20.53 o
  -5   1   1      170.67      171.10      3.69 o
  -4   1   1     7717.42     8009.59     94.43 o
  -3   1   1      245.26      232.78      3.70 o
  -2   1   1    26011.32    24171.09    259.01 o
  -1   1   1     4103.21     4001.05     43.22 o
   0   1   1      924.07      891.91     10.57 o
   1   1   1     2418.24     2430.47     26.56 o
   2   1   1       10.58       14.71      0.92 o
   3   1   1      232.65      233.82      4.03 o
   4   1   1        9.02        9.51      1.12 o
   5   1   1       14.62       13.10      1.39 o
   6   1   1       28.72       31.65      2.73 o
   7   1   1       15.86       21.93      4.42 o
   8   1   1       46.50       33.93      5.78 o
  -8   2   1       16.44        7.75      2.53 o
  -7   2   1       47.98       42.77      3.65 o
  -6   2   1      589.01      590.08     12.14 o
  -5   2   1       91.13       92.60      2.69 o
  -4   2   1        8.68        8.55      1.02 o
  -3   2   1       90.55       93.67      2.06 o
  -2   2   1        0.04       -0.21      0.43 o
  -1   2   1       36.25       33.67      1.11 o
   0   2   1      642.39      646.92      7.42 o
   1   2   1      412.10      411.44      6.26 o
   2   2   1       62.64       67.13      1.85 o
   3   2   1      101.48      100.34      2.45 o
   4   2   1     1029.73     1061.62     13.66 o
   5   2   1        5.68        5.40      1.14 o
   6   2   1       70.79       75.58      3.48 o
   7   2   1       74.79       81.74      8.18 o
   8   2   1       44.56       58.23      7.13 o
  -8   3   1       23.08       17.01      3.51 o
  -7   3   1       15.82       18.06      2.69 o
  -6   3   1      808.26      812.70     20.12 o
  -5   3   1        0.27        0.94      0.79 o
  -4   3   1     1414.11     1418.35     17.09 o
  -3   3   1     1836.09     1891.51     21.58 o
  -2   3   1      465.61      484.71      6.18 o
  -1   3   1       55.61       53.31      1.36 o
   0   3   1    11821.58    11086.85    118.82 o
   1   3   1     3382.21     3214.74     38.30 o
   2   3   1      306.47      269.55      4.10 o
   3   3   1       87.61       88.28      2.29 o
   4   3   1      339.95      354.53      5.91 o
   5   3   1       21.13       21.26      2.38 o
   6   3   1      118.03      124.96      4.23 o
   7   3   1       43.01       34.42      7.23 o
   8   3   1       29.78       31.28      5.50 o
  -8   4   1        5.93        7.61      3.14 o
  -7   4   1       64.69       73.33      4.67 o
  -6   4   1       67.72       73.18      4.15 o
  -5   4   1       25.41       28.18      1.70 o
  -4   4   1       20.87       22.30      1.66 o
  -3   4   1     1611.14     1596.07     18.53 o
  -2   4   1       15.72       13.49      0.85 o
  -1   4   1      948.07      902.91     10.42 o
   0   4   1      629.23      595.64      7.08 o
   1   4   1    14693.29    13948.36    163.20 o
   2   4   1       37.86       38.67      1.38 o
   3   4   1      802.00      814.49     10.56 o
   4   4   1       29.20       30.12      1.77 o
   5   4   1       16.50       19.43      1.87 o
   6   4   1      146.58      149.20      4.68 o
   7   4   1       51.27       47.04      9.96 o
   8   4   1       20.71       13.23      4.44 o
  -8   5   1        4.02        2.87      2.55 o
  -7   5   1      116.24      115.66      5.55 o
  -6   5   1        9.86       10.32      2.68 o
  -5   5   1      112.69      122.95      3.15 o
  -4   5   1       64.17       74.05      2.89 o
  -3   5   1        4.93        7.19      0.93 o
  -2   5   1       16.52       20.15      1.02 o
  -1   5   1        0.58       -0.57      0.45 o
   0   5   1     3250.71     3132.38     34.06 o
   1   5   1      230.76      247.33      3.68 o
   2   5   1      791.96      780.69      9.74 o
   3   5   1      845.08      846.77     10.93 o
   4   5   1       35.08       32.00      1.81 o
   5   5   1       16.17       17.49      2.79 o
   6   5   1       32.77       34.34      2.65 o
   7   5   1       39.44       44.38      5.75 o
   8   5   1        1.24        0.33      3.07 o
  -8   6   1        9.22       12.36      3.25 o
  -7   6   1        0.86       -0.77      1.69 o
  -6   6   1       10.44        7.31      1.81 o
  -5   6   1       17.94       24.12      2.50 o
  -4   6   1       38.05       49.17      1.98 o
  -3   6   1      214.11      224.12      3.88 o
  -2   6   1     1020.65      988.17     11.81 o
  -1   6   1      823.14      815.19     10.63 o
   0   6   1     1148.86     1081.59     12.45 o
   1   6   1     1050.11     1034.23     13.52 o
   2   6   1       15.94       15.88      1.04 o
   3   6   1       90.99      106.33      2.68 o
   4   6   1        6.59        4.90      1.99 o
   5   6   1       28.02       27.31      1.95 o
   6   6   1        8.71       10.08      1.67 o
   7   6   1       28.55       30.51      8.05 o
   8   6   1       17.87       20.25      7.50 o
  -8   7   1        6.48        4.38      2.62 o
  -7   7   1        6.96        6.36      2.10 o
  -6   7   1       19.12       21.41      2.59 o
  -5   7   1        3.17        2.60      1.05 o
  -4   7   1       46.80       57.36      2.13 o
  -3   7   1      462.68      472.05      6.73 o
  -2   7   1      103.18      117.97      2.45 o
  -1   7   1      145.18      148.92      2.60 o
   0   7   1      201.28      197.59      3.04 o
   1   7   1      234.79      213.53      3.46 o
   2   7   1       99.80      108.00      2.65 o
   3   7   1      508.00      508.17      7.40 o
   4   7   1      232.48      246.34      4.80 o
   5   7   1        4.95        2.32      1.05 o
   6   7   1      228.14      234.01      5.99 o
   7   7   1       37.41       31.24      5.02 o
   8   7   1       11.40       11.19      4.14 o
  -8   8   1        0.45        1.35      2.59 o
  -7   8   1       26.08       23.72      2.98 o
  -6   8   1        8.54        9.65      1.96 o
  -5   8   1        4.80        4.47      1.23 o
  -4   8   1        7.35        7.49      1.03 o
  -3   8   1      775.13      793.37     10.31 o
  -2   8   1      116.05      121.47      2.57 o
  -1   8   1      118.48      126.53      2.41 o
   0   8   1       84.39       93.79      2.31 o
   1   8   1     1769.67     1820.67     20.71 o
   2   8   1        4.92        6.34      0.83 o
   3   8   1      995.54     1008.36     12.93 o
   4   8   1       92.54       98.00      2.94 o
   5   8   1      203.03      213.92      4.80 o
   6   8   1        0.23        0.33      1.27 o
   7   8   1      193.10      210.29     11.87 o
   8   8   1        0.09       -0.27      4.50 o
  -8   9   1        0.33        2.23      2.81 o
  -7   9   1       33.88       36.74      3.56 o
  -6   9   1        2.03       -0.01      1.44 o
  -5   9   1        6.33        8.61      1.24 o
  -4   9   1        0.33        0.67      0.79 o
  -3   9   1     1207.15     1221.78     15.01 o
  -2   9   1      401.07      405.87      6.26 o
  -1   9   1     1522.68     1482.52     18.57 o
   0   9   1       37.97       32.77      1.61 o
   1   9   1       11.07       15.88      1.00 o
   2   9   1        2.02        2.84      0.68 o
   3   9   1      207.12      218.61      4.24 o
   4   9   1       11.94       14.96      1.49 o
   5   9   1       46.92       53.34      2.66 o
   6   9   1        8.19        4.18      1.74 o
   7   9   1       60.13       62.53      6.56 o
   8   9   1        6.12       10.82      4.34 o
  -8  10   1        3.42        1.65      2.65 o
  -7  10   1       34.93       38.60      3.69 o
  -6  10   1       24.30       27.60      3.44 o
  -5  10   1       24.75       22.21      2.14 o
  -4  10   1      102.59      104.85      2.95 o
  -3  10   1       51.80       51.85      2.01 o
  -2  10   1      272.97      267.98      4.42 o
  -1  10   1     1847.26     1884.16     21.50 o
   0  10   1       71.33       90.79      4.10 o
   1  10   1     2261.09     2393.68     29.99 o
   2  10   1      215.42      236.23      4.20 o
   3  10   1     1463.52     1519.08     18.53 o
   4  10   1      124.87      137.35      3.57 o
   5  10   1      835.18      805.97     14.14 o
   6  10   1        1.72        0.12      1.28 o
   7  10   1       59.80       51.06      5.97 o
  -8  11   1       20.94       28.08      4.39 o
  -7  11   1       56.14       53.40      4.28 o
  -6  11   1        2.60        2.69      1.63 o
  -5  11   1       45.38       47.53      2.80 o
  -4  11   1        0.14        0.23      0.84 o
  -3  11   1       98.31       95.94      2.88 o
  -2  11   1      231.30      235.49      5.24 o
  -1  11   1        3.51        4.11      0.66 o
   0  11   1       31.98       31.19      1.63 o
   1  11   1      233.49      256.50      5.14 o
   2  11   1      163.77      161.93      3.39 o
   3  11   1       51.54       56.32      2.52 o
   4  11   1       14.11       13.76      1.48 o
   5  11   1      132.43      137.11      4.76 o
   6  11   1        4.06        3.79      1.66 o
   7  11   1       29.58       20.48      4.51 o
  -8  12   1       13.38        5.70      3.99 o
  -7  12   1        0.02        1.16      1.91 o
  -6  12   1        2.02        2.57      1.51 o
  -5  12   1        0.08        0.39      1.13 o
  -4  12   1       54.14       55.09      2.39 o
  -3  12   1        0.42        0.76      0.75 o
  -2  12   1        2.63        4.63      1.04 o
  -1  12   1     1511.59     1628.21     19.01 o
   0  12   1       96.69       82.56      2.69 o
   1  12   1       16.97       27.60      1.26 o
   2  12   1       20.06       18.97      1.34 o
   3  12   1        7.60        6.95      1.26 o
   4  12   1       22.96       23.61      1.91 o
   5  12   1        1.26        0.23      1.21 o
   6  12   1      157.41      160.66      5.88 o
   7  12   1       11.56       13.50      3.95 o
  -8  13   1       48.34       47.22      5.32 o
  -7  13   1       11.92       11.34      2.67 o
  -6  13   1       62.07       61.02      4.07 o
  -5  13   1      250.81      241.74      5.91 o
  -4  13   1       62.72       62.54      2.60 o
  -3  13   1       38.45       47.69      2.09 o
  -2  13   1      753.08      805.92     10.62 o
  -1  13   1      644.71      703.32      9.22 o
   0  13   1     1051.82     1078.19     14.91 o
   1  13   1      469.18      492.11      8.27 o
   2  13   1      224.62      248.40      4.55 o
   3  13   1       56.20       58.68      2.39 o
   4  13   1      100.23      107.81      5.52 o
   5  13   1       67.09       70.58      3.53 o
   6  13   1        0.10       -0.32      1.59 o
   7  13   1        2.32        3.41      3.18 o
  -7  14   1       72.23       73.38      6.49 o
  -6  14   1      101.37      105.84      6.65 o
  -5  14   1       36.73       42.62      2.80 o
  -4  14   1      181.38      175.92      4.18 o
  -3  14   1        0.49        0.79      0.82 o
  -2  14   1       41.30       43.63      2.53 o
  -1  14   1      353.27      376.17      5.63 o
   0  14   1       99.95      108.27      4.37 o
   1  14   1       91.79       88.82      2.92 o
   2  14   1      203.76      198.86      4.01 o
   3  14   1        2.12        0.98      0.93 o
   4  14   1        1.18       -0.33      0.94 o
   5  14   1      105.19      107.93      4.26 o
   6  14   1       21.79       29.60      3.21 o
   7  14   1        4.94        6.50      3.37 o
  -7  15   1        3.97        3.74      2.67 o
  -6  15   1        3.26        2.44      1.80 o
  -5  15   1       23.31       20.57      2.49 o
  -4  15   1        0.58       -0.51      0.94 o
  -3  15   1       21.04       20.96      1.73 o
  -2  15   1      189.43      205.84      4.07 o
  -1  15   1        1.24        1.07      0.82 o
   0  15   1       10.40        8.14      1.12 o
   1  15   1        9.49       12.16      1.70 o
   2  15   1       62.23       62.67      2.38 o
   3  15   1       84.44       88.11      2.93 o
   4  15   1        5.90        3.62      1.17 o
   5  15   1       51.40       60.37      3.44 o
   6  15   1        0.81        0.78      2.19 o
   7  15   1       35.75       55.66      9.55 o
  -7  16   1       28.59       33.06      5.20 o
  -6  16   1       55.38       59.32      7.68 o
  -5  16   1      144.70      129.47      4.79 o
  -4  16   1        9.85        7.68      1.36 o
  -3  16   1       17.05       16.31      1.75 o
  -2  16   1      477.05      482.56      7.31 o
  -1  16   1        1.38        2.66      0.90 o
   0  16   1      816.12      780.61     19.42 o
   1  16   1      215.10      212.29      4.96 o
   2  16   1      283.78      274.25      7.36 o
   3  16   1      335.67      334.29      7.00 o
   4  16   1        1.73        1.21      1.23 o
   5  16   1       16.52       16.40      2.37 o
   6  16   1       12.51        9.38      2.93 o
   7  16   1       16.45       19.92      6.55 o
  -7  17   1       35.90       41.69     12.00 o
  -6  17   1      166.97      197.97      8.11 o
  -5  17   1        3.91        3.72      1.72 o
  -4  17   1      170.19      189.00      5.72 o
  -3  17   1       42.60       43.91      2.53 o
  -2  17   1      451.24      435.99      7.78 o
  -1  17   1      107.25      119.57      3.35 o
   0  17   1      224.92      210.83      5.95 o
   1  17   1      108.69      111.65      3.54 o
   2  17   1      611.63      585.03     10.11 o
   3  17   1        9.00        6.65      1.43 o
   4  17   1       42.28       46.23      3.04 o
   5  17   1        6.47        6.14      1.96 o
   6  17   1        3.45        2.65      2.21 o
   7  17   1        0.02        1.36      3.18 o
  -7  18   1        0.67        5.73      5.18 o
  -6  18   1      124.84      155.58      9.92 o
  -5  18   1       24.13       20.22      3.73 o
  -4  18   1      282.93      282.66      7.65 o
  -3  18   1        0.77        0.56      1.30 o
  -2  18   1      317.67      282.24      7.44 o
  -1  18   1       10.53        7.13      1.68 o
   0  18   1     1501.02     1335.27     21.85 o
   1  18   1      227.47      231.15      6.49 o
   2  18   1     2431.50     2295.67     43.40 o
   3  18   1      298.12      307.79      6.94 o
   4  18   1       47.67       47.23      3.17 o
   5  18   1       29.37       30.56      3.74 o
   6  18   1       17.50       13.20      3.14 o
  -7  19   1        0.83       -0.55      4.37 o
  -6  19   1      256.69      244.45     17.46 o
  -5  19   1       27.03       25.25      4.47 o
  -4  19   1      616.12      595.91     12.58 o
  -3  19   1       36.59       37.68      3.16 o
  -2  19   1      112.89      112.52      6.50 o
  -1  19   1        8.16        7.03      1.74 o
   0  19   1     1139.94     1011.78     17.76 o
   1  19   1       25.99       23.73      2.56 o
   2  19   1      200.81      185.68      6.04 o
   3  19   1        9.48       10.51      2.11 o
   4  19   1      208.36      226.00      7.06 o
   5  19   1        2.14        5.54      2.31 o
   6  19   1       60.98       60.40      6.72 o
  -6  20   1       67.90       70.41      7.38 o
  -5  20   1      112.00      122.06      8.33 o
  -4  20   1      189.71      194.79      9.49 o
  -3  20   1       19.56       18.91      3.11 o
  -2  20   1      706.04      679.24     14.07 o
  -1  20   1       12.25       12.38      2.80 o
   0  20   1      570.77      551.19     11.69 o
   1  20   1        3.77        1.42      1.43 o
   2  20   1       60.24       53.96      3.77 o
   3  20   1       53.67       52.07      3.91 o
   4  20   1       83.45       90.69      5.91 o
   5  20   1      190.41      212.07      8.72 o
   6  20   1       14.88       23.89      4.82 o
  -6  21   1       22.46       34.63      5.75 o
  -5  21   1        0.01       -1.68      1.96 o
  -4  21   1       11.68       13.64      2.46 o
  -3  21   1       29.71       30.82      3.78 o
  -2  21   1      138.98      135.22      5.43 o
  -1  21   1       64.05       74.32      4.32 o
   0  21   1      204.35      179.07      6.08 o
   1  21   1      262.07      248.66      7.26 o
   2  21   1      519.66      501.72     13.03 o
   3  21   1       25.48       17.21      2.52 o
   4  21   1      168.92      168.16      9.68 o
   5  21   1       42.13       45.24      5.41 o
   6  21   1       19.37       15.63      4.34 o
  -6  22   1       32.16       35.26      5.88 o
  -5  22   1        8.82        7.87      2.64 o
  -4  22   1        0.69        0.84      1.65 o
  -3  22   1       26.92       23.44      3.11 o
  -2  22   1       96.28       98.50      5.03 o
  -1  22   1       71.67       60.68      4.06 o
   0  22   1        0.62        2.95      1.45 o
   1  22   1      209.51      205.85      6.76 o
   2  22   1       88.97       95.73      5.01 o
   3  22   1       14.34       15.29      2.62 o
   4  22   1       28.82       31.51      3.47 o
   5  22   1       28.18       21.65      3.72 o
  -6  23   1        6.88        2.70      3.46 o
  -5  23   1       21.52       24.07      3.90 o
  -4  23   1        9.57       10.30      2.41 o
  -3  23   1      105.16       94.31      7.44 o
  -2  23   1       32.01       33.13      4.02 o
  -1  23   1      151.60      151.15      5.95 o
   0  23   1       55.64       48.83      3.79 o
   1  23   1        0.28       -2.19      1.42 o
   2  23   1       75.98       67.73      4.53 o
   3  23   1       89.99       91.77      7.36 o
   4  23   1       50.40       44.73      4.11 o
   5  23   1      106.02      125.81      7.52 o
  -5  24   1       13.20        6.15      3.63 o
  -4  24   1       19.30       19.47      2.88 o
  -3  24   1        9.45       11.75      2.46 o
  -2  24   1        5.91        4.32      1.90 o
  -1  24   1      635.65      625.98     13.63 o
   0  24   1        0.35        0.18      1.48 o
   1  24   1        2.61        2.27      1.84 o
   2  24   1        0.02       -0.57      1.61 o
   3  24   1       28.28       41.68      5.26 o
   4  24   1        4.16        1.62      2.27 o
   5  24   1       52.53       78.13      8.26 o
  -5  25   1      179.61      196.35     14.23 o
  -4  25   1        2.53        1.20      1.85 o
  -3  25   1       15.53       11.46      2.50 o
  -2  25   1       30.83       24.98      3.05 o
  -1  25   1        0.10        3.85      1.77 o
   0  25   1      122.90      119.69      5.82 o
   1  25   1        0.56        2.23      1.78 o
   2  25   1        8.48        6.66      2.09 o
   3  25   1       52.00       44.91      4.10 o
   4  25   1        9.94        7.53      2.84 o
   5  25   1       43.35       56.37      5.82 o
  -5  26   1        2.97        4.30      2.64 o
  -4  26   1        8.18        7.79      2.91 o
  -3  26   1        0.67        0.29      1.75 o
  -2  26   1       56.97       63.94      4.63 o
  -1  26   1      327.37      338.89     13.51 o
   0  26   1       85.59       87.30      9.96 o
   1  26   1        2.12        2.50      1.78 o
   2  26   1       42.61       39.26      3.94 o
   3  26   1        9.03        8.99      2.49 o
   4  26   1       33.63       30.83      7.97 o
  -4  27   1        7.15        7.13      2.65 o
  -3  27   1        1.93        5.33      2.24 o
  -2  27   1        1.17        0.86      1.88 o
  -1  27   1       41.62       48.89      4.31 o
   0  27   1       53.20       57.81      4.65 o
   1  27   1       37.41       43.56      4.09 o
   2  27   1       31.47       32.12      4.39 o
   3  27   1        7.05        7.44      2.51 o
   4  27   1       25.86       25.07      4.25 o
  -4  28   1        0.00        1.74      2.25 o
  -3  28   1       36.10       35.92      3.97 o
  -2  28   1        0.05       -0.04      2.01 o
  -1  28   1        3.73        5.91      2.31 o
   0  28   1        0.18       -0.09      1.83 o
   1  28   1       14.16       18.88      3.47 o
   2  28   1        4.43        4.98      2.34 o
   3  28   1       18.52       12.87      3.01 o
  -3  29   1      183.26      205.10      9.65 o
  -2  29   1        2.69       -0.23      1.93 o
  -1  29   1       61.36       78.77      6.91 o
   0  29   1        2.19        4.60      2.87 o
   1  29   1       49.76       55.10      4.73 o
   2  29   1       13.63       16.56      3.10 o
   3  29   1       11.25       12.98      3.03 o
  -3  30   1        0.05       -0.73      2.15 o
  -2  30   1        0.06       -1.10      2.14 o
  -1  30   1        3.67        7.87      2.66 o
   0  30   1        5.04        7.52      2.60 o
   1  30   1       12.21       15.48      3.05 o
   2  30   1       21.70       26.82      3.86 o
  -2  31   1        0.00        4.35      2.43 o
  -1  31   1       24.22       33.79      4.29 o
   0  31   1        8.09       12.08      3.31 o
   1  31   1        0.05        1.40      2.20 o
  -8   0   2     1039.93      982.35     29.33 o
  -6   0   2     2841.70     2773.77     58.34 o
  -4   0   2     1538.31     1463.22     31.43 o
  -2   0   2     4093.63     3976.45     75.48 o
   0   0   2      487.43      483.61      8.59 o
   2   0   2      753.02      726.66     15.15 o
   4   0   2      314.72      313.97      7.77 o
   6   0   2      155.15      155.80      9.28 o
   8   0   2        4.79        7.09      5.73 o
  -8   1   2        0.10        1.04      2.07 o
  -7   1   2       26.40       19.78      2.69 o
  -6   1   2      813.55      828.25     15.55 o
  -5   1   2       51.03       44.33      3.00 o
  -4   1   2       27.67       23.44      1.31 o
  -3   1   2      131.19      114.89      3.88 o
  -2   1   2        0.24        0.14      0.43 o
  -1   1   2       39.91       36.01      1.15 o
   0   1   2        9.18        9.97      1.32 o
   1   1   2      417.35      417.09      6.19 o
   2   1   2      567.61      545.71      7.20 o
   3   1   2       12.19       13.34      1.06 o
   4   1   2       51.06       56.55      2.27 o
   5   1   2      190.67      178.22      5.51 o
   6   1   2        9.42        3.79      1.58 o
   7   1   2       37.49       40.41      5.59 o
   8   1   2        0.99        3.10      3.56 o
  -8   2   2      693.93      684.89     15.20 o
  -7   2   2       26.76       24.70      2.87 o
  -6   2   2      560.21      541.07     11.49 o
  -5   2   2      411.78      405.73      8.83 o
  -4   2   2      255.92      288.97      5.27 o
  -3   2   2      148.91      156.52      6.68 o
  -2   2   2       43.35       48.81      1.89 o
  -1   2   2       31.43       30.54      1.09 o
   0   2   2     4790.64     4876.17     52.54 o
   1   2   2      117.42      108.15      2.48 o
   2   2   2        0.13        0.73      0.49 o
   3   2   2      315.54      328.20      7.34 o
   4   2   2      383.69      391.55      6.41 o
   5   2   2      404.67      396.31     10.66 o
   6   2   2       98.61      106.24      4.83 o
   7   2   2       68.85       51.56      6.07 o
  -8   3   2       19.96       16.24      3.03 o
  -7   3   2        2.63        1.29      1.61 o
  -6   3   2      102.62      104.17      4.81 o
  -5   3   2       41.00       33.03      2.76 o
  -4   3   2      424.74      454.38      7.69 o
  -3   3   2       39.38       45.73      1.90 o
  -2   3   2      530.21      575.12      7.28 o
  -1   3   2      708.48      672.75      8.20 o
   0   3   2      718.32      756.58     10.36 o
   1   3   2      697.57      685.69      9.49 o
   2   3   2      178.46      173.77      3.27 o
   3   3   2      353.49      373.14      5.77 o
   4   3   2       90.28      100.37      4.25 o
   5   3   2       89.46       96.26      4.25 o
   6   3   2        4.95        1.85      1.69 o
   7   3   2      107.36      100.98      8.18 o
  -8   4   2       72.79       77.18      5.28 o
  -7   4   2       62.61       56.34      5.87 o
  -6   4   2      167.99      163.82      5.69 o
  -5   4   2       88.13       88.47      4.28 o
  -4   4   2       34.06       36.20      1.72 o
  -3   4   2      253.96      295.13      4.49 o
  -2   4   2       36.23       40.72      1.30 o
  -1   4   2       83.54       85.89      1.88 o
   0   4   2      108.27      103.94      2.37 o
   1   4   2     1440.07     1345.08     15.58 o
   2   4   2       59.26       59.71      1.74 o
   3   4   2       36.43       38.54      1.79 o
   4   4   2      325.19      311.87      5.55 o
   5   4   2      142.76      139.81      4.83 o
   6   4   2       18.49       13.23      2.18 o
   7   4   2      140.00      134.97      9.26 o
  -8   5   2        9.49        5.41      2.35 o
  -7   5   2       23.95       18.38      2.65 o
  -6   5   2       17.49       20.71      3.93 o
  -5   5   2      240.04      231.40      6.60 o
  -4   5   2        2.06        3.22      0.68 o
  -3   5   2      113.49      119.34      3.72 o
  -2   5   2      143.43      145.08      2.67 o
  -1   5   2       88.16       79.21      2.04 o
   0   5   2     6319.54     6309.82     67.83 o
   1   5   2      297.11      293.12      4.40 o
   2   5   2      403.17      419.21      6.03 o
   3   5   2       30.75       34.68      1.62 o
   4   5   2       22.48       25.56      1.99 o
   5   5   2        2.05        0.67      1.08 o
   6   5   2        7.50        8.25      1.92 o
   7   5   2       16.76       20.39      4.42 o
  -8   6   2        1.45        2.38      2.11 o
  -7   6   2       11.57        9.55      2.22 o
  -6   6   2       23.62       21.53      2.54 o
  -5   6   2      333.49      333.57      6.58 o
  -4   6   2      141.23      161.23      3.31 o
  -3   6   2       25.73       29.07      1.34 o
  -2   6   2      211.35      200.69      3.42 o
  -1   6   2      179.92      205.16      3.42 o
   0   6   2        6.14        4.48      0.66 o
   1   6   2     4319.34     4246.45     46.43 o
   2   6   2      106.62      108.37      2.49 o
   3   6   2       21.52       25.88      1.52 o
   4   6   2        2.18        0.88      1.09 o
   5   6   2        2.94        2.43      1.22 o
   6   6   2      222.02      236.58      7.03 o
   7   6   2        2.94        6.87      3.82 o
  -8   7   2        2.20        4.33      2.18 o
  -7   7   2        2.77        0.84      1.64 o
  -6   7   2        2.34        1.46      1.48 o
  -5   7   2        4.34        2.63      1.06 o
  -4   7   2       26.19       24.93      1.73 o
  -3   7   2       11.31       10.60      0.97 o
  -2   7   2      383.29      395.95      5.67 o
  -1   7   2     1910.11     1961.63     22.18 o
   0   7   2      331.03      354.06      5.08 o
   1   7   2       26.76       20.46      1.18 o
   2   7   2      296.10      304.33      4.92 o
   3   7   2       76.11       70.13      2.32 o
   4   7   2        0.62        1.59      1.00 o
   5   7   2       35.13       33.68      3.15 o
   6   7   2       64.33       67.31      4.18 o
   7   7   2       73.08       88.95      7.81 o
  -8   8   2        4.80        4.42      2.33 o
  -7   8   2        0.10       -0.34      1.60 o
  -6   8   2        4.11        1.89      1.73 o
  -5   8   2      112.97      108.57      4.20 o
  -4   8   2       54.03       56.73      2.11 o
  -3   8   2      165.60      168.94      3.37 o
  -2   8   2      174.67      173.24      3.86 o
  -1   8   2     1172.78     1244.24     14.71 o
   0   8   2        5.62        3.08      0.65 o
   1   8   2      529.43      551.37      7.49 o
   2   8   2     1174.99     1202.92     14.74 o
   3   8   2      562.60      563.42      9.26 o
   4   8   2       56.13       59.02      2.91 o
   5   8   2      182.74      186.82      5.17 o
   6   8   2        5.99        4.68      1.82 o
   7   8   2       98.01      100.41      8.20 o
  -8   9   2        8.37        6.10      2.47 o
  -7   9   2       19.02       21.57      2.94 o
  -6   9   2       27.93       25.84      2.82 o
  -5   9   2      275.50      276.63      6.04 o
  -4   9   2       63.03       56.71      2.22 o
  -3   9   2      481.88      500.45      7.31 o
  -2   9   2      138.44      144.48      3.00 o
  -1   9   2     3613.82     3857.40     42.38 o
   0   9   2        1.20        0.64      0.57 o
   1   9   2     4244.20     4379.03     48.07 o
   2   9   2      144.55      150.45      3.25 o
   3   9   2      202.45      225.46      4.42 o
   4   9   2        6.12        3.63      1.22 o
   5   9   2       40.79       41.00      2.82 o
   6   9   2        7.52        7.41      2.07 o
   7   9   2       14.66       13.91      4.05 o
  -8  10   2        0.11        0.06      2.03 o
  -7  10   2       18.14       18.26      2.76 o
  -6  10   2       16.48       15.91      2.33 o
  -5  10   2      201.31      200.04      6.20 o
  -4  10   2       87.98       91.55      3.58 o
  -3  10   2      147.74      157.57      4.37 o
  -2  10   2      747.31      800.38     10.35 o
  -1  10   2        0.71       -0.17      0.50 o
   0  10   2     1067.81     1138.87     13.78 o
   1  10   2        0.11       -0.33      0.55 o
   2  10   2       58.56       54.06      2.06 o
   3  10   2      560.11      580.69      9.92 o
   4  10   2       48.50       46.85      2.70 o
   5  10   2        4.02        3.02      1.38 o
   6  10   2       69.62       54.26      6.38 o
   7  10   2       64.65       58.02      6.64 o
  -8  11   2        9.68       13.66      2.96 o
  -7  11   2        0.89       -0.06      1.73 o
  -6  11   2        0.66        1.07      1.85 o
  -5  11   2       74.20       70.93      5.35 o
  -4  11   2        0.41        1.41      0.86 o
  -3  11   2     1297.39     1337.47     16.51 o
  -2  11   2       13.27       16.31      1.58 o
  -1  11   2      106.31      122.35      2.65 o
   0  11   2        2.77        4.50      0.72 o
   1  11   2      154.44      168.16      3.39 o
   2  11   2      190.73      200.88      4.06 o
   3  11   2      539.03      565.19      8.52 o
   4  11   2       10.86       10.93      1.80 o
   5  11   2       10.28       14.52      1.96 o
   6  11   2       19.67       16.88      2.94 o
   7  11   2       47.12       42.42      5.75 o
  -8  12   2        2.00        2.99      2.36 o
  -7  12   2      116.26      124.97      9.78 o
  -6  12   2       31.18       36.42      3.33 o
  -5  12   2      100.26      101.64      3.75 o
  -4  12   2      261.34      275.43      5.28 o
  -3  12   2      385.10      410.82      6.53 o
  -2  12   2       61.95       64.03      2.09 o
  -1  12   2     1320.33     1388.75     16.64 o
   0  12   2       13.87       12.99      0.96 o
   1  12   2        0.90        0.77      0.65 o
   2  12   2       56.13       51.19      2.44 o
   3  12   2       46.48       46.76      2.28 o
   4  12   2       15.75       21.63      2.23 o
   5  12   2       88.66       81.79      3.87 o
   6  12   2        0.09        0.46      1.65 o
   7  12   2       10.79        5.47      3.53 o
  -8  13   2        3.03        3.80      2.65 o
  -7  13   2       13.19       14.74      3.43 o
  -6  13   2        3.31        1.17      1.95 o
  -5  13   2        1.21        4.42      1.33 o
  -4  13   2       54.56       54.09      2.83 o
  -3  13   2       12.10       13.99      1.35 o
  -2  13   2       19.22       16.88      1.30 o
  -1  13   2       48.45       51.59      2.77 o
   0  13   2       33.71       27.00      1.88 o
   1  13   2       14.70       11.92      1.68 o
   2  13   2       36.11       35.86      1.89 o
   3  13   2      152.80      140.10      4.51 o
   4  13   2      241.97      254.36      6.06 o
   5  13   2       36.67       40.61      2.95 o
   6  13   2        0.49        1.31      1.80 o
   7  13   2        5.38        9.55      3.67 o
  -8  14   2        4.15        4.11      3.09 o
  -7  14   2        6.08        5.37      2.24 o
  -6  14   2       16.92       15.65      2.49 o
  -5  14   2        0.76        1.54      1.29 o
  -4  14   2      111.31      111.35      6.47 o
  -3  14   2      227.43      221.80      4.60 o
  -2  14   2      238.55      236.74      4.41 o
  -1  14   2       43.24       42.99      1.91 o
   0  14   2       54.12       58.73      2.55 o
   1  14   2       43.08       43.64      1.79 o
   2  14   2      407.65      417.11      6.80 o
   3  14   2      418.55      417.28      7.13 o
   4  14   2      139.71      152.58      4.59 o
   5  14   2        8.57        9.40      1.87 o
   6  14   2        1.62       -1.61      2.76 o
   7  14   2        6.05        8.46      5.18 o
  -7  15   2       22.59       26.69      3.38 o
  -6  15   2       27.46       26.81      4.17 o
  -5  15   2       23.92       19.23      2.06 o
  -4  15   2      397.78      397.18      7.03 o
  -3  15   2       34.20       33.53      1.93 o
  -2  15   2      131.25      139.04      3.26 o
  -1  15   2      120.41      115.19      4.82 o
   0  15   2       23.51       26.48      1.87 o
   1  15   2      131.75      132.71      3.87 o
   2  15   2      113.88      111.00      4.74 o
   3  15   2        4.28        4.36      1.20 o
   4  15   2       16.31       14.30      2.25 o
   5  15   2        6.12        6.34      2.00 o
   6  15   2       61.24       72.00      5.62 o
  -7  16   2        5.01        6.89      2.46 o
  -6  16   2       56.30       59.95      4.30 o
  -5  16   2        2.24        2.25      1.34 o
  -4  16   2      406.03      391.97      7.00 o
  -3  16   2      131.25      136.33      4.70 o
  -2  16   2        0.23        0.15      0.90 o
  -1  16   2        2.10        2.44      1.07 o
   0  16   2      116.22      120.15      3.56 o
   1  16   2        8.57       11.02      2.08 o
   2  16   2       10.77       13.88      2.14 o
   3  16   2      235.30      239.82      5.87 o
   4  16   2       20.40       22.18      2.63 o
   5  16   2        0.68       -0.57      1.57 o
   6  16   2        0.00       -2.03      2.01 o
  -7  17   2        3.55        2.22      2.55 o
  -6  17   2       82.67      110.13      6.49 o
  -5  17   2       35.08       40.94      2.89 o
  -4  17   2       39.71       49.62      2.93 o
  -3  17   2      137.47      133.08      4.03 o
  -2  17   2      213.65      201.60      4.91 o
  -1  17   2       11.68       10.44      1.45 o
   0  17   2        8.62        6.38      1.30 o
   1  17   2      158.44      159.08      4.42 o
   2  17   2      894.59      861.90     13.68 o
   3  17   2       76.05       75.40      3.56 o
   4  17   2        0.48        1.03      1.59 o
   5  17   2       24.92       22.11      2.84 o
   6  17   2       40.60       46.60      4.90 o
  -7  18   2        1.90        2.92      3.96 o
  -6  18   2      117.54       93.04     11.19 o
  -5  18   2       31.34       33.81      6.23 o
  -4  18   2        9.62       10.90      3.28 o
  -3  18   2      130.30      129.40      6.65 o
  -2  18   2      411.33      387.62      7.49 o
  -1  18   2      107.08      110.22      3.63 o
   0  18   2       50.37       42.90      3.16 o
   1  18   2        0.02       -0.17      1.06 o
   2  18   2       10.50       12.32      1.76 o
   3  18   2        0.65        0.12      1.16 o
   4  18   2        1.95        4.87      1.90 o
   5  18   2       25.80       23.04      3.31 o
   6  18   2       13.89       14.31      3.44 o
  -7  19   2       14.31       18.81      8.18 o
  -6  19   2       96.87      103.29     15.41 o
  -5  19   2      175.03      159.03      7.31 o
  -4  19   2      408.94      404.32     13.90 o
  -3  19   2       42.34       36.62      3.15 o
  -2  19   2      378.17      362.19      8.77 o
  -1  19   2        7.32        6.43      2.48 o
   0  19   2       56.08       57.31      3.70 o
   1  19   2        0.35       -0.50      1.27 o
   2  19   2        2.98        4.82      1.76 o
   3  19   2        1.33       -0.66      1.31 o
   4  19   2       52.51       54.74      4.03 o
   5  19   2        8.10        8.89      2.43 o
   6  19   2       30.57       34.50      4.56 o
  -7  20   2       15.21       21.28      7.64 o
  -6  20   2      103.78      116.65      9.45 o
  -5  20   2       53.33       56.49      4.86 o
  -4  20   2      248.01      250.18      7.45 o
  -3  20   2      140.05      144.14      5.46 o
  -2  20   2      570.10      500.15     10.99 o
  -1  20   2       39.85       33.94      5.04 o
   0  20   2      116.97       88.63      4.48 o
   1  20   2        8.74        7.47      1.80 o
   2  20   2       71.92       69.52      4.28 o
   3  20   2       32.51       31.35      3.09 o
   4  20   2       18.66       17.16      3.24 o
   5  20   2       16.32       23.93      3.84 o
   6  20   2       25.36       35.38      5.69 o
  -6  21   2       95.53      111.02      9.28 o
  -5  21   2       21.73       25.46      3.71 o
  -4  21   2      627.19      631.34     13.49 o
  -3  21   2       45.33       44.12      3.63 o
  -2  21   2      163.07      159.92      5.74 o
  -1  21   2      125.25      118.07      6.69 o
   0  21   2        5.13        8.43      1.98 o
   1  21   2      291.85      248.96      7.45 o
   2  21   2       29.29       34.25      3.31 o
   3  21   2      206.45      197.83      6.78 o
   4  21   2       71.28       81.66      6.02 o
   5  21   2        8.14        5.22      2.76 o
  -6  22   2        1.66        1.09      3.09 o
  -5  22   2       71.98       74.48      5.90 o
  -4  22   2      202.78      183.25      6.52 o
  -3  22   2       69.99       75.86      6.22 o
  -2  22   2       58.69       49.84      3.82 o
  -1  22   2      329.19      286.74      7.99 o
   0  22   2      220.43      198.18      6.57 o
   1  22   2      214.14      200.55      7.21 o
   2  22   2       46.00       38.55      3.52 o
   3  22   2      327.33      322.85     10.76 o
   4  22   2       11.43       12.03      3.12 o
   5  22   2       27.99       31.42      4.40 o
  -6  23   2        5.29        2.86      3.47 o
  -5  23   2        1.91        1.98      2.30 o
  -4  23   2        9.93        5.64      2.08 o
  -3  23   2       78.05       77.44      4.83 o
  -2  23   2       93.91       87.95      4.96 o
  -1  23   2      125.46      108.75      5.26 o
   0  23   2       54.89       51.43      4.73 o
   1  23   2        0.03       -0.07      1.51 o
   2  23   2      114.52      125.78      5.88 o
   3  23   2       28.08       24.93      5.51 o
   4  23   2       11.59        4.41      3.23 o
   5  23   2       67.88       86.44      6.87 o
  -5  24   2        9.69       12.36      3.58 o
  -4  24   2        1.60        0.55      1.83 o
  -3  24   2        2.30       -0.07      1.67 o
  -2  24   2       57.78       55.03      4.13 o
  -1  24   2      152.12      137.55      6.01 o
   0  24   2      101.80       97.61      5.26 o
   1  24   2      139.34      109.60      5.61 o
   2  24   2        9.45        6.41      2.07 o
   3  24   2       25.97       29.56      4.03 o
   4  24   2        0.62        2.45      2.55 o
   5  24   2        0.49        0.27      4.37 o
  -5  25   2        0.01       -0.72      2.31 o
  -4  25   2        0.00       -0.15      1.89 o
  -3  25   2       16.17       15.97      2.62 o
  -2  25   2       74.70       62.81      4.66 o
  -1  25   2        0.71       -0.23      1.51 o
   0  25   2       78.90       84.60      5.11 o
   1  25   2        8.85        4.05      2.03 o
   2  25   2       10.58       15.24      4.36 o
   3  25   2        4.21        2.34      2.28 o
   4  25   2       23.05       34.92      4.71 o
  -5  26   2        0.01        1.22      2.60 o
  -4  26   2        0.27        1.81      1.97 o
  -3  26   2        4.37        2.03      1.82 o
  -2  26   2        3.69        2.97      1.91 o
  -1  26   2       73.27       73.45      4.93 o
   0  26   2       10.07        7.13      2.40 o
   1  26   2       39.48       44.41      4.07 o
   2  26   2        8.33        6.55      2.76 o
   3  26   2       46.32       55.39      5.56 o
   4  26   2        6.52        6.17      3.13 o
  -4  27   2        0.00        0.79      2.00 o
  -3  27   2        8.06        6.04      2.26 o
  -2  27   2       46.82       38.35      4.06 o
  -1  27   2       66.78       61.68      6.06 o
   0  27   2       86.10       86.00      6.89 o
   1  27   2        1.64       -0.76      1.77 o
   2  27   2        8.16        4.37      2.24 o
   3  27   2       34.56       44.26      5.14 o
  -4  28   2        0.03        0.00      2.61 o
  -3  28   2        2.67        2.52      2.05 o
  -2  28   2        2.51        2.53      2.01 o
  -1  28   2        7.52        5.71      2.36 o
   0  28   2       51.18       41.02      4.56 o
   1  28   2      100.37       98.41      6.00 o
   2  28   2        5.79        5.75      2.80 o
   3  28   2       85.96       81.60      7.26 o
  -3  29   2        0.01        0.25      2.13 o
  -2  29   2        0.83       -0.36      2.07 o
  -1  29   2      122.70      120.98      6.52 o
   0  29   2       31.46       33.53      3.84 o
   1  29   2      125.30      148.30      8.47 o
   2  29   2        0.69        3.87      2.45 o
  -2  30   2       13.63       15.84      3.23 o
  -1  30   2        5.89        8.45      2.63 o
   0  30   2       33.08       30.57      3.91 o
   1  30   2       14.20       21.29      3.60 o
   2  30   2       38.33       44.84      5.50 o
  -1  31   2        7.99        1.34      2.95 o
   0  31   2       48.87       58.42      5.15 o
  -7   0   3       38.49       26.62      4.31 o
  -5   0   3       59.12       60.36      4.89 o
  -3   0   3        3.22        3.49      1.36 o
  -1   0   3      233.71      215.78      7.46 o
   1   0   3      317.62      341.84      6.90 o
   3   0   3      465.63      469.31     13.21 o
   5   0   3        8.10       11.53      2.79 o
   7   0   3        6.35       11.29      3.60 o
  -8   1   3      326.20      322.48     24.69 o
  -7   1   3        2.09        3.26      1.82 o
  -6   1   3       31.49       39.95      3.54 o
  -5   1   3       34.13       32.03      2.80 o
  -4   1   3      107.36       93.68      3.54 o
  -3   1   3      437.98      462.62      8.65 o
  -2   1   3      430.19      469.39      8.63 o
  -1   1   3       19.57       22.29      1.21 o
   0   1   3      330.54      381.08      5.37 o
   1   1   3        2.12        0.55      0.59 o
   2   1   3      674.59      737.96     13.25 o
   3   1   3        5.29        5.73      1.04 o
   4   1   3      494.67      495.09     10.16 o
   5   1   3        1.56        0.44      1.32 o
   6   1   3        0.83       -0.60      1.47 o
   7   1   3        4.46        4.56      2.09 o
  -8   2   3      103.99       93.45      5.79 o
  -7   2   3        7.15        3.69      2.64 o
  -6   2   3      100.84      105.42      4.88 o
  -5   2   3       53.55       43.40      3.07 o
  -4   2   3        0.90       -0.43      0.83 o
  -3   2   3      136.40      154.59      4.22 o
  -2   2   3        0.36        0.90      0.57 o
  -1   2   3      345.20      351.79      5.51 o
   0   2   3     1712.93     1747.97     20.01 o
   1   2   3     1039.83     1053.17     16.19 o
   2   2   3       10.83        9.90      1.07 o
   3   2   3       97.59      110.23      3.18 o
   4   2   3       17.10       17.50      2.18 o
   5   2   3        4.49        4.82      1.53 o
   6   2   3       23.39       27.67      2.99 o
   7   2   3        4.89        5.08      2.27 o
  -8   3   3        3.15        1.58      1.99 o
  -7   3   3        5.13        3.39      1.77 o
  -6   3   3       56.58       51.50      3.66 o
  -5   3   3      610.24      570.69     11.37 o
  -4   3   3      149.11      160.99      4.80 o
  -3   3   3        3.15        2.89      0.73 o
  -2   3   3     1245.83     1271.17     16.11 o
  -1   3   3      540.78      512.93      6.90 o
   0   3   3      664.53      703.70      9.74 o
   1   3   3      110.11      124.08      3.01 o
   2   3   3      513.12      520.69      8.27 o
   3   3   3      691.00      693.60     10.77 o
   4   3   3        6.40        8.07      1.63 o
   5   3   3      111.85      107.58      4.84 o
   6   3   3        9.54        6.17      1.97 o
   7   3   3       38.10       37.73      3.78 o
  -8   4   3        2.11        0.41      1.87 o
  -7   4   3       24.69       25.95      3.02 o
  -6   4   3      155.61      147.62      5.42 o
  -5   4   3       14.32       14.92      1.99 o
  -4   4   3       25.89       34.11      1.63 o
  -3   4   3      305.68      308.83      7.73 o
  -2   4   3      492.45      503.92      6.88 o
  -1   4   3      712.37      708.95      9.05 o
   0   4   3       72.95       78.66      1.96 o
   1   4   3      137.97      131.98      3.51 o
   2   4   3       33.06       32.31      1.85 o
   3   4   3      218.71      224.73      4.97 o
   4   4   3       18.98       10.72      1.91 o
   5   4   3      232.27      230.97      9.14 o
   6   4   3        0.03        1.06      1.59 o
   7   4   3        0.15        0.47      1.92 o
  -8   5   3       30.60       32.63      3.70 o
  -7   5   3        1.44        2.43      2.24 o
  -6   5   3      151.64      169.26      8.03 o
  -5   5   3      218.35      204.25      5.98 o
  -4   5   3      127.87      119.91      3.20 o
  -3   5   3        1.76        1.44      0.68 o
  -2   5   3       43.12       42.74      1.56 o
  -1   5   3        2.81        3.33      0.70 o
   0   5   3       61.01       65.70      3.31 o
   1   5   3      516.13      546.71      8.48 o
   2   5   3       12.80       11.63      1.97 o
   3   5   3       15.45       17.25      2.75 o
   4   5   3       79.67       73.49      3.74 o
   5   5   3        6.95       10.15      1.94 o
   6   5   3        7.55        8.73      2.14 o
   7   5   3       36.38       31.22      4.15 o
  -8   6   3       12.10       11.06      2.59 o
  -7   6   3        0.50        2.74      1.68 o
  -6   6   3        0.43        0.48      1.45 o
  -5   6   3      359.71      340.36     11.81 o
  -4   6   3      291.54      281.98      5.58 o
  -3   6   3      585.60      586.99      8.08 o
  -2   6   3      120.92      117.90      2.63 o
  -1   6   3      374.04      414.39      6.36 o
   0   6   3      479.14      484.54      6.76 o
   1   6   3     2255.55     2293.28     26.16 o
   2   6   3        0.16       -0.39      0.76 o
   3   6   3        0.83        0.65      0.94 o
   4   6   3        0.24        1.05      1.14 o
   5   6   3        0.76        0.91      1.38 o
   6   6   3       39.01       38.36      3.50 o
   7   6   3       46.04       48.86      5.15 o
  -8   7   3        0.25        0.33      1.90 o
  -7   7   3        1.97        1.42      1.77 o
  -6   7   3        8.64        9.96      2.03 o
  -5   7   3       23.60       15.72      3.03 o
  -4   7   3       14.64       16.92      1.49 o
  -3   7   3      130.90      136.25      2.94 o
  -2   7   3       16.26       26.71      1.52 o
  -1   7   3      549.03      568.25      7.73 o
   0   7   3      105.05      127.08      2.75 o
   1   7   3      237.51      230.85      4.02 o
   2   7   3      180.94      172.29      3.41 o
   3   7   3        9.70       11.82      1.51 o
   4   7   3      110.29      112.74      4.49 o
   5   7   3       47.93       54.13      3.74 o
   6   7   3       27.80       27.84      3.27 o
   7   7   3        3.59        5.26      3.30 o
  -8   8   3        0.98        1.99      2.16 o
  -7   8   3      152.24      159.08      7.37 o
  -6   8   3       41.45       43.25      3.51 o
  -5   8   3       56.64       52.79      3.90 o
  -4   8   3       35.50       35.80      2.12 o
  -3   8   3     1325.95     1353.23     16.50 o
  -2   8   3       30.86       37.56      1.66 o
  -1   8   3       19.64       27.04      1.42 o
   0   8   3     1593.88     1687.73     19.78 o
   1   8   3      385.83      362.20      5.65 o
   2   8   3      310.67      324.20      5.41 o
   3   8   3        1.00        0.10      0.94 o
   4   8   3        0.44        1.98      1.32 o
   5   8   3      100.83       89.09      4.52 o
   6   8   3       44.76       38.38      3.57 o
   7   8   3        0.07        2.27      2.51 o
  -8   9   3       11.38       15.83      3.03 o
  -7   9   3       96.70       99.66      7.76 o
  -6   9   3       22.40       19.83      2.57 o
  -5   9   3       61.97       63.72      3.71 o
  -4   9   3      113.37      121.38      3.88 o
  -3   9   3      257.63      256.83      4.64 o
  -2   9   3      113.93      101.29      2.61 o
  -1   9   3       27.35       25.82      1.45 o
   0   9   3       41.84       62.90      2.01 o
   1   9   3     1883.38     1828.00     21.53 o
   2   9   3       41.35       48.50      2.01 o
   3   9   3       59.95       60.00      2.89 o
   4   9   3       44.56       43.61      2.79 o
   5   9   3       20.98       24.53      2.78 o
   6   9   3        1.38        0.79      1.71 o
   7   9   3       10.30        8.38      2.94 o
  -8  10   3        4.86        2.96      3.03 o
  -7  10   3       77.99       79.11      5.04 o
  -6  10   3        0.07       -0.55      1.34 o
  -5  10   3      551.63      538.82     12.48 o
  -4  10   3       93.63       96.67      4.29 o
  -3  10   3      399.83      402.30      6.43 o
  -2  10   3      116.78      110.56      3.09 o
  -1  10   3      137.35      155.25      3.49 o
   0  10   3       26.58       35.06      1.65 o
   1  10   3       16.80       12.79      1.19 o
   2  10   3      155.37      153.74      3.50 o
   3  10   3      218.79      209.74      6.38 o
   4  10   3       79.59       83.85      3.68 o
   5  10   3        3.87        6.48      1.87 o
   6  10   3       67.79       62.21      7.25 o
   7  10   3       32.77       34.44      6.38 o
  -8  11   3       19.98       21.45      3.35 o
  -7  11   3       18.27       14.91      3.58 o
  -6  11   3        0.27       -0.10      1.41 o
  -5  11   3       14.16        8.79      1.75 o
  -4  11   3        8.05        8.58      1.17 o
  -3  11   3       18.41       21.77      2.20 o
  -2  11   3       86.70       85.80      2.77 o
  -1  11   3      835.63      870.38     12.56 o
   0  11   3      312.78      293.60      6.64 o
   1  11   3       30.19       23.93      1.51 o
   2  11   3       84.28       83.57      3.17 o
   3  11   3      666.44      648.97     10.88 o
   4  11   3       54.65       55.99      3.18 o
   5  11   3       62.74       66.13      4.26 o
   6  11   3      105.44      103.28      5.47 o
   7  11   3       66.25       76.01      6.25 o
  -8  12   3        5.28        3.86      2.47 o
  -7  12   3      140.22      135.37      6.97 o
  -6  12   3       31.04       27.70      3.01 o
  -5  12   3       77.35       77.83      5.39 o
  -4  12   3       11.08       11.19      1.34 o
  -3  12   3      166.85      144.09      3.44 o
  -2  12   3      113.93      124.77      3.43 o
  -1  12   3      259.03      288.39      4.99 o
   0  12   3        0.51        0.79      0.73 o
   1  12   3      160.01      177.17      3.78 o
   2  12   3       46.17       45.38      2.16 o
   3  12   3       32.47       36.97      2.54 o
   4  12   3      492.51      497.19      9.57 o
   5  12   3       39.71       39.36      3.42 o
   6  12   3      196.06      195.15      6.97 o
  -8  13   3       47.22       50.56      4.69 o
  -7  13   3        0.72        2.41      1.99 o
  -6  13   3      120.57      125.52      5.63 o
  -5  13   3       29.34       31.49      3.31 o
  -4  13   3       47.79       49.13      3.17 o
  -3  13   3        1.63        0.88      0.85 o
  -2  13   3        9.10        8.98      1.14 o
  -1  13   3        6.10        6.11      0.96 o
   0  13   3        6.71        8.73      1.06 o
   1  13   3       17.46       17.21      1.44 o
   2  13   3      283.46      302.44      5.64 o
   3  13   3      142.27      143.73      4.36 o
   4  13   3      117.63      130.09      4.61 o
   5  13   3       50.19       53.63      5.28 o
   6  13   3      125.21      131.13      6.10 o
  -8  14   3        0.95        2.15      2.58 o
  -7  14   3        0.32        0.15      1.89 o
  -6  14   3        0.37       -0.67      1.59 o
  -5  14   3        2.25        3.40      1.50 o
  -4  14   3        6.87        6.32      1.35 o
  -3  14   3      238.21      236.02      4.76 o
  -2  14   3      133.13      142.03      3.60 o
  -1  14   3        1.41        1.92      0.78 o
   0  14   3       15.85       14.82      1.25 o
   1  14   3       88.94       86.26      2.72 o
   2  14   3        4.58        5.14      1.12 o
   3  14   3      491.59      472.63      8.94 o
   4  14   3      259.42      259.42      6.51 o
   5  14   3      102.86       99.14      6.19 o
   6  14   3      329.34      348.81     11.34 o
  -7  15   3        0.54       -0.92      1.87 o
  -6  15   3       29.41       28.40      3.19 o
  -5  15   3       22.05       17.54      2.04 o
  -4  15   3      317.56      316.36      6.82 o
  -3  15   3       69.12       61.65      2.55 o
  -2  15   3      138.93      162.63      4.31 o
  -1  15   3        6.82        5.70      1.23 o
   0  15   3       12.74       14.38      1.66 o
   1  15   3        4.94        3.25      1.26 o
   2  15   3      523.28      492.39     13.31 o
   3  15   3        1.08        0.60      1.46 o
   4  15   3       36.23       34.77      3.30 o
   5  15   3       18.92       18.51      5.20 o
   6  15   3       39.59       38.11      4.67 o
  -7  16   3        1.18        0.48      2.07 o
  -6  16   3       38.02       43.55      4.78 o
  -5  16   3       21.58       20.38      3.29 o
  -4  16   3       98.51      108.78      3.89 o
  -3  16   3        7.03        7.97      1.86 o
  -2  16   3      179.75      196.83      7.62 o
  -1  16   3       90.38       93.24      3.41 o
   0  16   3      169.49      171.41      4.65 o
   1  16   3        0.14       -1.79      0.89 o
   2  16   3       33.33       34.13      2.56 o
   3  16   3       16.74       14.13      2.19 o
   4  16   3       62.73       71.36      4.43 o
   5  16   3        9.52        7.88      2.67 o
   6  16   3       28.14       34.67     11.19 o
  -7  17   3        3.55        8.69      3.76 o
  -6  17   3       15.82       11.24      2.88 o
  -5  17   3       12.89       11.27      2.32 o
  -4  17   3        1.48        2.95      1.32 o
  -3  17   3      200.04      180.63      4.84 o
  -2  17   3       12.43       13.42      1.68 o
  -1  17   3        0.04        1.34      1.03 o
   0  17   3      101.39      100.57      3.68 o
   1  17   3       46.49       54.41      3.45 o
   2  17   3       29.16       21.13      2.16 o
   3  17   3        4.47        3.19      1.57 o
   4  17   3        8.47        9.93      2.19 o
   5  17   3      216.98      223.21      8.81 o
   6  17   3        8.42       14.52      3.97 o
  -7  18   3        4.81        9.47      4.12 o
  -6  18   3      104.86      106.32      8.78 o
  -5  18   3       43.21       40.19      3.43 o
  -4  18   3      290.79      311.51      7.04 o
  -3  18   3       18.16       13.30      1.69 o
  -2  18   3       20.37       19.79      1.97 o
  -1  18   3      122.36      110.92      4.93 o
   0  18   3      164.11      153.68      6.31 o
   1  18   3       20.74       14.53      2.30 o
   2  18   3       69.77       66.08      4.73 o
   3  18   3        0.83       -0.47      1.73 o
   4  18   3       13.70       12.52      3.54 o
   5  18   3       15.27       14.49      4.69 o
  -7  19   3        9.42        6.32      3.95 o
  -6  19   3      284.34      308.75     13.98 o
  -5  19   3        1.73        3.96      2.30 o
  -4  19   3      891.87      887.97     18.97 o
  -3  19   3        1.82        2.57      1.53 o
  -2  19   3       40.89       36.30      2.50 o
  -1  19   3      109.13       84.49      4.32 o
   0  19   3       70.27       59.21      3.76 o
   1  19   3       10.33        6.20      2.01 o
   2  19   3        2.17        4.49      1.54 o
   3  19   3        3.96        3.60      1.74 o
   4  19   3        1.58        0.98      1.90 o
   5  19   3        0.03        1.17      2.31 o
  -6  20   3      173.40      192.22     16.23 o
  -5  20   3       14.05       11.48      2.87 o
  -4  20   3       15.11       12.35      2.71 o
  -3  20   3       30.04       27.40      3.07 o
  -2  20   3       10.93        8.39      2.01 o
  -1  20   3      141.19      110.72      4.96 o
   0  20   3       10.39        7.18      2.72 o
   1  20   3       21.97       11.36      2.24 o
   2  20   3      244.00      236.40      8.71 o
   3  20   3        0.26        1.51      1.88 o
   4  20   3        7.77        7.06      2.59 o
   5  20   3       17.60       28.92      5.30 o
  -6  21   3      225.12      253.98     31.51 o
  -5  21   3       34.54       36.16      4.25 o
  -4  21   3       71.89       65.76      5.30 o
  -3  21   3        7.43        2.95      1.70 o
  -2  21   3      218.60      202.01      9.57 o
  -1  21   3        0.29        0.40      1.25 o
   0  21   3       58.56       46.17      3.67 o
   1  21   3       28.70       28.06      2.96 o
   2  21   3        6.95        5.06      2.54 o
   3  21   3       14.36       11.50      2.92 o
   4  21   3       17.18       19.14      7.53 o
   5  21   3        1.06        1.12      3.18 o
  -6  22   3       23.43       15.94      4.62 o
  -5  22   3       31.43       33.87      6.57 o
  -4  22   3       31.61       33.88      4.18 o
  -3  22   3       54.83       48.66      3.87 o
  -2  22   3       11.68        7.76      1.94 o
  -1  22   3      148.53      118.16      5.45 o
   0  22   3       32.42       25.89      3.94 o
   1  22   3       48.85       44.05      4.96 o
   2  22   3        3.86        1.06      2.02 o
   3  22   3        3.84        4.54      2.35 o
   4  22   3        0.20       -3.75      2.15 o
   5  22   3       12.62       13.35      3.68 o
  -6  23   3        9.32        8.67      4.00 o
  -5  23   3       70.07       69.82      5.86 o
  -4  23   3       10.70        7.58      2.55 o
  -3  23   3      127.56      123.64      6.26 o
  -2  23   3        6.05        7.16      2.07 o
  -1  23   3       17.86       11.90      3.03 o
   0  23   3       38.75       30.42      3.20 o
   1  23   3        8.06        4.96      2.68 o
   2  23   3       57.36       43.00      7.69 o
   3  23   3       13.91       14.97      4.49 o
   4  23   3        0.31        0.09      2.44 o
  -5  24   3        0.38        0.71      2.75 o
  -4  24   3        0.69        0.41      2.07 o
  -3  24   3       25.54       22.86      4.02 o
  -2  24   3        1.42        0.84      2.05 o
  -1  24   3       27.37       32.06      3.58 o
   0  24   3       25.10       31.04      3.82 o
   1  24   3       24.44       22.03      2.97 o
   2  24   3        0.00       -0.70      1.92 o
   3  24   3       12.29        6.57      2.77 o
   4  24   3        0.03       -1.46      2.40 o
  -5  25   3       11.48       15.18      4.62 o
  -4  25   3        0.36       -0.10      2.19 o
  -3  25   3       18.53        8.87      2.36 o
  -2  25   3       10.80        9.55      2.31 o
  -1  25   3        6.90        3.25      1.94 o
   0  25   3       29.43       35.26      3.63 o
   1  25   3       83.19       96.48      8.06 o
   2  25   3       39.16       26.00      5.81 o
   3  25   3       10.62       10.90      3.33 o
   4  25   3        4.17        2.57      2.87 o
  -5  26   3       18.76       12.59      4.51 o
  -4  26   3       10.56       10.67      3.16 o
  -3  26   3        1.09        1.91      2.01 o
  -2  26   3        0.06       -1.75      1.60 o
  -1  26   3      264.00      271.67      8.57 o
   0  26   3        8.74        7.40      2.56 o
   1  26   3       87.38      112.28      6.15 o
   2  26   3       31.09       26.17      4.03 o
   3  26   3        1.77        2.60      2.67 o
  -4  27   3        0.13       -1.75      2.46 o
  -3  27   3       44.54       56.67      4.73 o
  -2  27   3        3.95        0.12      1.93 o
  -1  27   3       74.55       81.48      5.34 o
   0  27   3       30.38       30.54      3.61 o
   1  27   3       87.34      102.86      6.15 o
   2  27   3       42.18       55.36      5.77 o
   3  27   3      125.70      142.96      8.61 o
  -4  28   3       19.96       30.86      4.73 o
  -3  28   3       13.31        8.77      2.80 o
  -2  28   3       25.27       29.67      3.65 o
  -1  28   3        0.03       -1.26      1.79 o
   0  28   3       63.36       69.67      6.18 o
   1  28   3        0.78        5.47      2.78 o
   2  28   3       28.88       30.09      4.56 o
  -3  29   3        0.16        0.80      2.20 o
  -2  29   3        5.12        9.37      2.59 o
  -1  29   3      107.00      110.82      9.27 o
   0  29   3        9.80       11.57      2.89 o
   1  29   3        5.27        4.30      3.39 o
  -2  30   3        0.07        1.87      2.34 o
  -1  30   3       16.99       18.98      3.50 o
   0  30   3      168.35      182.09      8.11 o
  -8   0   4       46.23       58.11      6.83 o
  -6   0   4       41.35       42.19      7.23 o
  -4   0   4      284.87      291.98      9.83 o
  -2   0   4        0.46       -0.58      0.79 o
   0   0   4      571.00      664.73     12.54 o
   2   0   4      116.77      111.86      5.59 o
   4   0   4       22.89       23.04      3.56 o
   6   0   4        1.83        1.81      2.60 o
  -8   1   4      102.16      117.65      6.34 o
  -7   1   4       49.67       48.48      3.98 o
  -6   1   4        0.45       -0.34      1.22 o
  -5   1   4      177.44      182.91      5.64 o
  -4   1   4      307.92      308.49      7.22 o
  -3   1   4      418.87      452.95     10.37 o
  -2   1   4      817.70      872.29     12.22 o
  -1   1   4     1758.17     1885.97     21.88 o
   0   1   4       17.86       22.90      1.27 o
   1   1   4      219.28      250.19      4.80 o
   2   1   4       95.55       86.55      3.68 o
   3   1   4        0.00       -0.57      1.05 o
   4   1   4        0.27        0.62      1.27 o
   5   1   4        1.20        1.68      1.45 o
   6   1   4        5.02        1.74      1.78 o
   7   1   4       28.86       27.00      3.64 o
  -8   2   4       15.70       14.05      2.80 o
  -7   2   4        6.29        5.87      1.91 o
  -6   2   4       14.55       10.91      2.02 o
  -5   2   4      211.49      195.31      6.96 o
  -4   2   4      115.24      121.09      4.18 o
  -3   2   4      420.38      460.70      8.11 o
  -2   2   4     1999.98     2112.11     24.34 o
  -1   2   4      179.19      208.63      3.79 o
   0   2   4     1196.14     1352.50     16.24 o
   1   2   4      991.06     1029.89     14.36 o
   2   2   4      229.03      228.92      5.87 o
   3   2   4       35.05       38.58      2.86 o
   4   2   4        0.03       -0.34      1.25 o
   5   2   4       21.29       17.69      2.41 o
   6   2   4        6.35        5.03      2.03 o
   7   2   4        2.20       -0.66      2.07 o
  -8   3   4       38.04       41.45      4.00 o
  -7   3   4        5.29        7.05      2.04 o
  -6   3   4       98.39      105.23      7.11 o
  -5   3   4       29.50       24.93      2.95 o
  -4   3   4      243.15      241.17      6.23 o
  -3   3   4      211.91      192.31      4.05 o
  -2   3   4      463.62      492.38      7.09 o
  -1   3   4       17.45       25.29      1.44 o
   0   3   4       19.77       20.10      1.78 o
   1   3   4      342.15      361.47      6.90 o
   2   3   4      228.31      229.20      4.89 o
   3   3   4       10.02        5.45      2.33 o
   4   3   4      273.71      276.07      7.50 o
   5   3   4       26.49       19.97      2.60 o
   6   3   4       72.69       84.25      5.03 o
   7   3   4        5.76        2.52      2.64 o
  -8   4   4        2.28        1.49      2.00 o
  -7   4   4        2.52        2.91      1.73 o
  -6   4   4       91.67       87.15      6.73 o
  -5   4   4        4.43        5.94      1.57 o
  -4   4   4       22.83       19.85      2.11 o
  -3   4   4       50.72       54.06      2.97 o
  -2   4   4      269.24      269.60      4.66 o
  -1   4   4       35.80       48.84      1.87 o
   0   4   4        7.17        9.94      1.00 o
   1   4   4        2.39        1.07      0.79 o
   2   4   4       99.33       95.98      3.07 o
   3   4   4       10.28        8.05      1.63 o
   4   4   4       18.74       20.63      2.45 o
   5   4   4       52.22       43.42      3.53 o
   6   4   4      273.14      292.45      9.13 o
  -8   5   4        0.37       -2.08      1.80 o
  -7   5   4        1.64       -0.88      1.60 o
  -6   5   4      233.16      217.37      6.77 o
  -5   5   4      114.27      117.22      5.04 o
  -4   5   4       33.80       42.54      2.13 o
  -3   5   4       24.38       29.72      1.54 o
  -2   5   4      417.65      392.69      8.22 o
  -1   5   4       12.96       10.71      1.04 o
   0   5   4      460.76      508.79      7.31 o
   1   5   4        6.80        6.27      1.14 o
   2   5   4       29.36       30.57      2.59 o
   3   5   4       13.06        9.20      2.18 o
   4   5   4       29.83       25.42      3.15 o
   5   5   4        3.51        1.66      1.57 o
   6   5   4      276.03      266.87      9.10 o
  -8   6   4        3.83        3.86      2.32 o
  -7   6   4        0.13       -1.41      1.52 o
  -6   6   4      163.08      149.94      8.58 o
  -5   6   4      224.97      204.86      6.12 o
  -4   6   4       32.66       34.21      1.98 o
  -3   6   4        0.23        0.33      0.65 o
  -2   6   4       26.06       21.53      1.54 o
  -1   6   4      589.24      646.70      8.88 o
   0   6   4        7.22       14.65      1.17 o
   1   6   4      205.37      182.65      4.34 o
   2   6   4        4.59        4.25      1.12 o
   3   6   4      115.53      116.90      4.53 o
   4   6   4      441.00      439.07     12.33 o
   5   6   4       66.91       67.14      4.84 o
   6   6   4      232.47      226.25      8.73 o
  -8   7   4        0.00       -1.24      1.93 o
  -7   7   4       43.16       39.10      3.69 o
  -6   7   4       10.40       10.21      2.02 o
  -5   7   4      155.37      158.58      5.35 o
  -4   7   4      273.28      265.24      8.12 o
  -3   7   4       57.96       61.22      2.17 o
  -2   7   4       34.15       30.91      1.67 o
  -1   7   4       25.22       27.37      1.64 o
   0   7   4      342.95      353.25      5.70 o
   1   7   4      496.39      506.02      8.76 o
   2   7   4       51.69       51.28      2.60 o
   3   7   4        9.46        7.14      1.58 o
   4   7   4      431.20      446.15     11.97 o
   5   7   4       80.36       76.60      4.57 o
   6   7   4      126.78      124.48      6.03 o
  -8   8   4       25.28       22.95      3.44 o
  -7   8   4       37.06       33.44      3.51 o
  -6   8   4        1.77        4.44      1.70 o
  -5   8   4       20.88       18.73      2.34 o
  -4   8   4        0.58        1.62      1.01 o
  -3   8   4       29.65       38.97      1.84 o
  -2   8   4      273.53      268.31      4.80 o
  -1   8   4       70.11       70.36      2.30 o
   0   8   4       88.60       86.60      2.52 o
   1   8   4      209.45      206.65      4.86 o
   2   8   4      197.56      185.71      4.72 o
   3   8   4      114.79      109.95      5.63 o
   4   8   4       99.85       96.81      6.21 o
   5   8   4        3.04        0.64      1.55 o
   6   8   4       35.25       31.14      3.56 o
  -8   9   4        2.07        0.68      2.09 o
  -7   9   4      344.39      364.35      9.98 o
  -6   9   4       22.56       16.76      2.56 o
  -5   9   4      462.16      451.82     10.04 o
  -4   9   4      220.24      215.05      5.30 o
  -3   9   4       18.31       18.29      1.57 o
  -2   9   4       10.74       11.10      1.27 o
  -1   9   4        1.75       -0.33      0.70 o
   0   9   4       74.43       68.80      2.62 o
   1   9   4      281.14      299.74      5.53 o
   2   9   4        0.11       -0.78      0.94 o
   3   9   4       38.95       41.04      3.89 o
   4   9   4       81.78       86.87      4.56 o
   5   9   4        0.73        1.06      1.73 o
   6   9   4       10.07        7.03      2.34 o
  -8  10   4        1.42        1.98      2.21 o
  -7  10   4       83.86       70.82      4.89 o
  -6  10   4        0.11        0.94      1.47 o
  -5  10   4      282.04      282.74      7.53 o
  -4  10   4      114.64      110.93      6.75 o
  -3  10   4       32.56       43.08      2.07 o
  -2  10   4       97.69       83.26      3.11 o
  -1  10   4        5.88        9.82      1.15 o
   0  10   4       44.83       47.06      2.04 o
   1  10   4      472.46      469.08      7.35 o
   2  10   4      245.98      241.41      5.68 o
   3  10   4       26.47       25.97      2.27 o
   4  10   4        0.26        0.26      1.72 o
   5  10   4        0.41        0.52      1.89 o
   6  10   4       56.99       54.39      4.50 o
  -8  11   4       19.41       20.71      4.17 o
  -7  11   4      150.46      164.45      6.99 o
  -6  11   4       28.72       27.47      3.70 o
  -5  11   4        1.24        2.63      1.46 o
  -4  11   4       15.17        9.99      1.53 o
  -3  11   4      475.18      477.16      7.57 o
  -2  11   4        0.00        0.12      0.75 o
  -1  11   4       37.21       38.90      2.93 o
   0  11   4        2.72        1.91      1.00 o
   1  11   4       81.62       85.61      2.73 o
   2  11   4       12.31       14.33      1.78 o
   3  11   4      268.05      271.58     11.75 o
   4  11   4      183.81      175.22      6.05 o
   5  11   4        4.19        0.21      1.71 o
   6  11   4       77.87       80.89      5.29 o
  -8  12   4        0.00        1.16      2.31 o
  -7  12   4        0.15       -1.00      1.67 o
  -6  12   4        2.66        1.86      1.67 o
  -5  12   4       49.21       54.72      3.67 o
  -4  12   4      105.82      108.26      3.73 o
  -3  12   4      313.10      314.07      6.58 o
  -2  12   4       55.70       61.83      2.45 o
  -1  12   4      128.47      118.14      3.16 o
   0  12   4      202.49      191.43      4.23 o
   1  12   4        2.64        1.75      0.93 o
   2  12   4     1638.48     1604.40     22.44 o
   3  12   4        0.02       -0.02      1.13 o
   4  12   4      409.28      404.14     13.57 o
   5  12   4       56.70       53.19      4.49 o
   6  12   4       54.26       46.88      4.28 o
  -8  13   4        1.21        2.21      2.36 o
  -7  13   4       25.73       34.05      3.71 o
  -6  13   4       77.13       75.27      4.55 o
  -5  13   4        3.27        4.44      1.73 o
  -4  13   4      171.90      162.47      4.54 o
  -3  13   4       66.05       77.44      2.79 o
  -2  13   4       28.02       28.31      2.11 o
  -1  13   4        0.41        1.63      0.80 o
   0  13   4      134.64      125.04      3.27 o
   1  13   4      199.74      186.36      5.17 o
   2  13   4     1091.70     1065.05     16.17 o
   3  13   4        2.36        0.18      1.23 o
   4  13   4      202.16      201.07      6.64 o
   5  13   4        7.21        6.01      2.62 o
   6  13   4       69.36       70.61      6.02 o
  -7  14   4        5.46        4.39      2.24 o
  -6  14   4        1.02        1.42      1.71 o
  -5  14   4        4.38        4.07      1.68 o
  -4  14   4       22.44       22.29      2.27 o
  -3  14   4      271.08      272.70      8.40 o
  -2  14   4      191.21      191.34      4.66 o
  -1  14   4        0.77       -0.03      0.97 o
   0  14   4      340.53      320.16      5.85 o
   1  14   4       11.11       18.82      1.64 o
   2  14   4      262.03      258.87      7.91 o
   3  14   4      259.78      271.65      7.72 o
   4  14   4      233.30      233.88     12.52 o
   5  14   4       13.04       15.42      3.95 o
   6  14   4       83.63       99.48      6.97 o
  -7  15   4        0.33        0.20      1.93 o
  -6  15   4       12.94       14.69      2.60 o
  -5  15   4       27.76       23.36      2.68 o
  -4  15   4       15.09       12.03      1.72 o
  -3  15   4      374.79      375.60      7.78 o
  -2  15   4      321.18      318.34      7.15 o
  -1  15   4       71.87       68.14      4.18 o
   0  15   4      373.45      364.97      7.42 o
   1  15   4       17.00        8.91      1.53 o
   2  15   4      443.06      430.85     10.00 o
   3  15   4       22.51       20.35      2.65 o
   4  15   4      203.26      223.82     10.01 o
   5  15   4       12.38        8.29      6.73 o
  -7  16   4        2.07        0.87      2.39 o
  -6  16   4        0.02       -1.27      2.01 o
  -5  16   4        4.39        1.71      1.85 o
  -4  16   4      190.20      175.54      5.74 o
  -3  16   4       16.91       16.19      2.59 o
  -2  16   4       29.88       30.72      2.39 o
  -1  16   4        9.63       11.99      1.65 o
   0  16   4       83.11       90.18      6.01 o
   1  16   4       63.09       45.90      2.78 o
   2  16   4        0.83        1.19      1.50 o
   3  16   4      347.55      340.98      9.00 o
   4  16   4       24.17       26.66      3.84 o
   5  16   4        0.13       -0.25      2.32 o
  -7  17   4        0.35        1.00      2.56 o
  -6  17   4        0.30       -0.76      1.88 o
  -5  17   4       36.86       34.18      3.88 o
  -4  17   4        5.62        6.46      2.01 o
  -3  17   4       91.41       93.16      4.16 o
  -2  17   4        0.06        0.13      1.10 o
  -1  17   4        0.62       -0.38      1.06 o
   0  17   4      381.17      305.30      6.82 o
   1  17   4        1.40        1.42      1.39 o
   2  17   4       94.76       80.55      4.61 o
   3  17   4        1.77        0.32      1.70 o
   4  17   4       75.08       76.41      5.81 o
   5  17   4       56.23       56.83      5.40 o
  -7  18   4       12.71       17.33      4.72 o
  -6  18   4       29.24       29.51      3.92 o
  -5  18   4        6.04        3.86      2.17 o
  -4  18   4       87.72       82.92      4.40 o
  -3  18   4       23.32       25.30      2.29 o
  -2  18   4       38.09       33.97      2.99 o
  -1  18   4      218.16      205.64      5.48 o
   0  18   4      128.29      104.11      4.11 o
   1  18   4       44.78       41.62      3.43 o
   2  18   4        1.27        1.59      1.78 o
   3  18   4       66.88       70.81      4.62 o
   4  18   4      131.53      121.19      7.09 o
   5  18   4       16.52       14.44      3.40 o
  -7  19   4       92.52      105.17      9.83 o
  -6  19   4        0.64        2.24      2.87 o
  -5  19   4       60.15       66.84      7.64 o
  -4  19   4       45.89       50.04      4.12 o
  -3  19   4      162.63      149.38      4.80 o
  -2  19   4        0.01        0.19      1.19 o
  -1  19   4       13.58        3.80      1.41 o
   0  19   4       18.41       11.68      2.24 o
   1  19   4        8.13        6.66      2.87 o
   2  19   4       39.08       38.12      3.53 o
   3  19   4       47.91       51.42      4.12 o
   4  19   4       10.91        6.93      2.76 o
   5  19   4        0.32        5.22      2.97 o
  -6  20   4       42.49       22.05      5.09 o
  -5  20   4       24.06       24.91      8.32 o
  -4  20   4        0.03       -1.46      1.75 o
  -3  20   4       26.23       28.14      3.02 o
  -2  20   4        0.67        2.42      1.46 o
  -1  20   4        1.44        1.82      1.55 o
   0  20   4       56.80       48.16      3.62 o
   1  20   4       35.09       30.34      3.80 o
   2  20   4       13.78       11.03      2.24 o
   3  20   4        0.01       -0.87      1.77 o
   4  20   4       13.50       20.57      4.14 o
  -6  21   4       96.51      115.28     10.09 o
  -5  21   4      172.01      178.97     15.82 o
  -4  21   4       83.83       86.90      8.01 o
  -3  21   4      174.79      151.79      7.47 o
  -2  21   4      127.96      115.50      5.38 o
  -1  21   4       29.31       29.80      3.04 o
   0  21   4       88.00       72.08      4.80 o
   1  21   4       10.58        3.22      2.24 o
   2  21   4       40.66       45.22      6.41 o
   3  21   4        6.10       11.51      3.29 o
   4  21   4       25.75       31.88      5.79 o
  -6  22   4       17.77       25.10      7.64 o
  -5  22   4       22.98       18.96      4.82 o
  -4  22   4       86.90       81.58      5.89 o
  -3  22   4       28.34       35.13      3.45 o
  -2  22   4        0.13        0.83      1.55 o
  -1  22   4       76.43       67.70      4.51 o
   0  22   4       37.58       39.59      5.63 o
   1  22   4        5.12        7.29      2.44 o
   2  22   4       79.00       87.87      6.46 o
   3  22   4       11.97        8.58      3.64 o
   4  22   4        4.63        2.38      3.21 o
  -5  23   4        2.85        4.87      3.82 o
  -4  23   4       39.11       33.93      4.23 o
  -3  23   4       34.45       41.14      3.95 o
  -2  23   4       25.43       20.45      2.84 o
  -1  23   4        3.56        4.56      1.85 o
   0  23   4        0.60       -0.47      1.63 o
   1  23   4       14.02        8.16      2.83 o
   2  23   4        0.11       -1.85      2.01 o
   3  23   4       21.07       21.05      3.72 o
   4  23   4        0.25        6.98      3.95 o
  -5  24   4        0.79        0.64      3.56 o
  -4  24   4        4.22        2.03      2.19 o
  -3  24   4       48.73       59.99      4.57 o
  -2  24   4       17.57       27.01      3.32 o
  -1  24   4       85.64       83.47      5.17 o
   0  24   4        0.01        2.13      1.89 o
   1  24   4       37.88       43.01      4.86 o
   2  24   4        5.52       10.97      3.20 o
   3  24   4      110.36      127.71      7.98 o
  -5  25   4        0.01        2.72      3.56 o
  -4  25   4        1.59        2.62      2.48 o
  -3  25   4       14.73       21.10      3.62 o
  -2  25   4       21.99       21.03      3.01 o
  -1  25   4       11.90        9.55      2.34 o
   0  25   4        4.61        7.07      2.30 o
   1  25   4       51.97       41.35      6.72 o
   2  25   4       11.91       18.64      3.80 o
   3  25   4       61.54       66.24      6.35 o
  -4  26   4       40.39       43.26      5.08 o
  -3  26   4       20.71       25.83      3.32 o
  -2  26   4        2.87        1.73      1.97 o
  -1  26   4      113.90      136.48      7.36 o
   0  26   4       10.18       13.07      2.61 o
   1  26   4        0.01        0.35      2.08 o
   2  26   4       22.26       22.78      4.19 o
  -4  27   4        0.01       -1.40      2.57 o
  -3  27   4       35.66       45.81      4.45 o
  -2  27   4        1.96        2.32      2.12 o
  -1  27   4        4.96       10.45      2.67 o
   0  27   4       14.52       14.79      3.40 o
   1  27   4        2.96        1.71      2.54 o
   2  27   4        7.01       12.49      3.38 o
  -3  28   4       70.61       76.17      5.65 o
  -2  28   4        5.07        5.70      2.47 o
  -1  28   4        1.05        1.10      2.16 o
   0  28   4       72.55       92.50      7.15 o
   1  28   4       11.81       19.40      3.91 o
  -2  29   4       19.12       18.42      3.58 o
  -1  29   4      120.09      138.32      8.07 o
   0  29   4        0.05        1.41      2.69 o
  -7   0   5       14.22        8.46      4.64 o
  -5   0   5       10.94       14.63      3.96 o
  -3   0   5      231.92      234.68      6.17 o
  -1   0   5        2.98        2.73      1.12 o
   1   0   5       46.10       47.24      4.23 o
   3   0   5        3.36        3.55      2.12 o
   5   0   5        8.15        9.28      3.07 o
  -8   1   5        2.22        1.74      1.90 o
  -7   1   5       78.59       74.12      4.87 o
  -6   1   5      198.85      183.96      6.69 o
  -5   1   5       26.23       34.38      3.27 o
  -4   1   5       86.90       83.66      3.95 o
  -3   1   5        5.40        4.14      0.86 o
  -2   1   5      161.70      179.82      4.35 o
  -1   1   5      162.03      160.39      3.54 o
   0   1   5        2.09        1.89      1.20 o
   1   1   5      218.01      214.03      8.98 o
   2   1   5       19.00       15.90      2.00 o
   3   1   5       13.34       10.20      1.93 o
   4   1   5        4.57        2.63      1.66 o
   5   1   5        6.72        7.48      2.05 o
   6   1   5        3.91        3.51      2.37 o
  -8   2   5        3.86        7.31      3.11 o
  -7   2   5      102.96      114.83      5.83 o
  -6   2   5       43.91       42.75      4.51 o
  -5   2   5      230.66      218.50      6.73 o
  -4   2   5        3.80        7.11      1.52 o
  -3   2   5      210.44      234.65      7.95 o
  -2   2   5       74.16       77.83      2.49 o
  -1   2   5        6.52       10.23      1.17 o
   0   2   5      436.27      439.75      7.67 o
   1   2   5        7.99        7.37      1.56 o
   2   2   5       21.52       15.44      2.68 o
   3   2   5       64.28       69.92      3.99 o
   4   2   5        8.86        6.36      1.90 o
   5   2   5        1.69        3.83      1.76 o
   6   2   5        0.28        4.57      2.28 o
  -8   3   5       52.77       41.56      4.02 o
  -7   3   5      191.65      207.41      7.22 o
  -6   3   5       31.30       31.95      3.07 o
  -5   3   5      132.21      133.47      5.09 o
  -4   3   5      294.64      276.06      7.01 o
  -3   3   5      508.51      528.88      7.86 o
  -2   3   5        1.27       -0.52      0.68 o
  -1   3   5      766.13      805.25     10.90 o
   0   3   5      292.32      301.19      5.21 o
   1   3   5      133.24      132.69      4.46 o
   2   3   5      224.36      210.98      7.80 o
   3   3   5        2.13        1.53      1.33 o
   4   3   5      131.42      119.45      5.42 o
   5   3   5       20.39       18.19      2.78 o
   6   3   5       10.63        7.53      2.52 o
  -8   4   5       75.60       78.58      5.45 o
  -7   4   5        4.84        5.38      2.03 o
  -6   4   5       10.71        7.13      2.44 o
  -5   4   5       83.38       81.99      4.27 o
  -4   4   5        0.75        1.16      1.18 o
  -3   4   5        4.92        5.86      1.13 o
  -2   4   5      243.99      261.97      5.57 o
  -1   4   5      169.43      165.68      4.00 o
   0   4   5      313.67      299.56      5.74 o
   1   4   5       43.36       46.86      3.02 o
   2   4   5      412.86      409.84      9.21 o
   3   4   5        0.72        0.28      1.13 o
   4   4   5      332.35      326.06      8.73 o
   5   4   5        2.65       -0.85      1.52 o
   6   4   5        8.55        7.26      2.46 o
  -8   5   5       23.56       23.32      3.42 o
  -7   5   5        0.02       -0.74      1.59 o
  -6   5   5       95.59      101.33      6.73 o
  -5   5   5      245.88      217.66      7.32 o
  -4   5   5      215.28      195.89      5.78 o
  -3   5   5        2.60        1.65      0.81 o
  -2   5   5        4.26        5.93      1.13 o
  -1   5   5      436.19      431.46      6.87 o
   0   5   5        0.80        2.95      0.88 o
   1   5   5       26.64       24.05      2.40 o
   2   5   5      204.07      187.04      5.75 o
   3   5   5       62.30       54.17      3.62 o
   4   5   5      410.96      399.02      9.92 o
   5   5   5       22.42       22.84      2.96 o
   6   5   5       17.31       11.74      3.35 o
  -8   6   5       19.69       22.41      3.37 o
  -7   6   5        1.00        0.43      1.66 o
  -6   6   5       36.66       28.60      2.99 o
  -5   6   5        0.58        1.55      1.35 o
  -4   6   5        4.72        6.00      1.53 o
  -3   6   5       77.90       79.48      2.89 o
  -2   6   5      233.82      228.62      4.59 o
  -1   6   5      175.84      192.48      5.49 o
   0   6   5       20.87       20.91      1.51 o
   1   6   5       85.34       87.28      3.41 o
   2   6   5      729.83      707.27     21.30 o
   3   6   5       70.81       73.22      4.13 o
   4   6   5      403.86      386.29      9.78 o
   5   6   5       78.59       73.32      4.86 o
   6   6   5      118.54      112.01      6.10 o
  -8   7   5        5.19        4.11      3.35 o
  -7   7   5      105.78      101.51      5.59 o
  -6   7   5       53.70       44.72      3.67 o
  -5   7   5      219.51      205.76      6.34 o
  -4   7   5       11.08       10.33      1.77 o
  -3   7   5        1.79        2.58      0.94 o
  -2   7   5        0.83       -0.63      0.79 o
  -1   7   5      377.92      403.32      6.66 o
   0   7   5      310.41      299.98      5.37 o
   1   7   5      346.61      354.86      7.10 o
   2   7   5      265.35      249.89      6.85 o
   3   7   5      318.27      301.17      8.70 o
   4   7   5       18.43       15.67      2.41 o
   5   7   5      278.86      256.07      8.54 o
   6   7   5       75.94       72.24      9.81 o
  -8   8   5        0.00        1.06      1.98 o
  -7   8   5        7.39        7.33      2.16 o
  -6   8   5       10.84        6.80      1.87 o
  -5   8   5      393.69      389.75      9.34 o
  -4   8   5       47.21       62.36      3.57 o
  -3   8   5       16.32       19.08      1.62 o
  -2   8   5      327.53      308.59      7.53 o
  -1   8   5        7.99        6.62      1.09 o
   0   8   5      145.11      152.14      3.58 o
   1   8   5        0.01        0.39      0.94 o
   2   8   5      141.52      132.72      5.03 o
   3   8   5      401.18      397.09      9.54 o
   4   8   5       19.44       22.24      2.76 o
   5   8   5       23.73       27.16      3.31 o
   6   8   5       73.27       74.20      5.22 o
  -8   9   5        6.76        0.71      2.09 o
  -7   9   5       26.05       23.92      3.07 o
  -6   9   5      154.17      125.63      5.70 o
  -5   9   5       72.08       66.03      4.04 o
  -4   9   5      445.63      433.40      9.57 o
  -3   9   5      208.29      191.58      4.24 o
  -2   9   5       50.42       50.27      3.87 o
  -1   9   5      177.30      181.49      4.10 o
   0   9   5      374.70      366.95      6.34 o
   1   9   5      167.73      166.93      4.62 o
   2   9   5      519.60      505.86     13.29 o
   3   9   5      318.31      306.94      8.20 o
   4   9   5      287.94      310.59     11.50 o
   5   9   5       23.72       21.80      2.99 o
   6   9   5       19.51       13.54      2.96 o
  -8  10   5        2.54        0.37      2.16 o
  -7  10   5        1.45       -0.25      1.81 o
  -6  10   5        5.15        3.00      1.73 o
  -5  10   5       68.24       67.09      4.32 o
  -4  10   5       19.80       17.77      2.26 o
  -3  10   5      106.19      104.33      3.14 o
  -2  10   5        0.37        0.94      0.88 o
  -1  10   5       20.61       20.31      1.79 o
   0  10   5       52.70       53.09      2.35 o
   1  10   5       95.00       94.58      3.69 o
   2  10   5      180.53      165.76      5.91 o
   3  10   5        9.17        7.94      3.09 o
   4  10   5      109.93      103.68      5.33 o
   5  10   5       46.39       51.94      4.95 o
  -8  11   5       29.05       37.20      4.15 o
  -7  11   5        0.03        0.96      1.93 o
  -6  11   5       13.72       13.87      2.44 o
  -5  11   5      235.71      236.86      7.02 o
  -4  11   5       82.96       83.49      3.49 o
  -3  11   5     1119.40     1121.04     15.60 o
  -2  11   5     1526.50     1480.38     18.71 o
  -1  11   5      512.94      486.83      7.88 o
   0  11   5      576.52      555.40     11.51 o
   1  11   5      480.48      482.03      9.05 o
   2  11   5      386.40      377.95     11.27 o
   3  11   5      439.89      402.05     12.69 o
   4  11   5       68.26       73.92      4.69 o
   5  11   5        0.06        0.43      1.84 o
  -8  12   5        6.58        8.46      5.46 o
  -7  12   5       19.85       13.05      2.95 o
  -6  12   5       11.64       11.93      2.99 o
  -5  12   5       33.91       33.63      4.80 o
  -4  12   5        0.49       -0.55      1.02 o
  -3  12   5      189.36      188.90      4.40 o
  -2  12   5      361.94      362.34      6.52 o
  -1  12   5       63.45       54.19      2.51 o
   0  12   5      463.53      461.87      8.09 o
   1  12   5      167.40      169.68      4.82 o
   2  12   5       37.73       38.15      2.77 o
   3  12   5        3.08        1.95      1.63 o
   4  12   5       41.50       38.08      3.62 o
   5  12   5        0.30        1.64      2.05 o
  -7  13   5       10.82       10.89      2.68 o
  -6  13   5        0.04        2.38      1.94 o
  -5  13   5       38.77       35.77      3.25 o
  -4  13   5       12.63       13.30      1.84 o
  -3  13   5      186.65      181.35      9.12 o
  -2  13   5      155.72      157.19      4.66 o
  -1  13   5      217.92      218.39      4.80 o
   0  13   5      540.88      511.48      8.35 o
   1  13   5      180.44      187.60      5.17 o
   2  13   5       12.09       11.30      1.86 o
   3  13   5        0.02        1.61      1.58 o
   4  13   5        0.00       -1.49      2.49 o
   5  13   5       36.67       35.23      4.48 o
  -7  14   5        1.35        1.04      2.16 o
  -6  14   5       35.36       42.10      3.71 o
  -5  14   5        2.35        2.43      1.59 o
  -4  14   5      774.77      780.15     12.98 o
  -3  14   5      229.43      227.65      5.03 o
  -2  14   5      539.79      556.81     12.92 o
  -1  14   5       19.83       17.35      1.96 o
   0  14   5      670.19      636.74     11.16 o
   1  14   5       98.58       96.06      4.70 o
   2  14   5       51.82       49.61      3.81 o
   3  14   5        2.15       -0.71      2.02 o
   4  14   5        0.16       -1.04      2.07 o
   5  14   5        0.12       -1.12      2.41 o
  -7  15   5        6.19        7.30      3.01 o
  -6  15   5       50.70       71.25      8.37 o
  -5  15   5        0.05        3.01      2.07 o
  -4  15   5      239.51      242.25      7.00 o
  -3  15   5       88.87       78.65      3.59 o
  -2  15   5       14.01       18.26      2.05 o
  -1  15   5      104.50       96.81      5.32 o
   0  15   5        5.21        0.13      1.38 o
   1  15   5       29.32       25.01      5.24 o
   2  15   5      198.18      186.07     10.87 o
   3  15   5       10.28       13.45      2.87 o
   4  15   5       20.14       26.18      3.87 o
   5  15   5       16.72        8.63      3.07 o
  -7  16   5        2.69        0.91      2.35 o
  -6  16   5       45.68       56.06      5.13 o
  -5  16   5        0.76        0.99      1.92 o
  -4  16   5       44.47       45.06      3.52 o
  -3  16   5       77.03       77.94      5.23 o
  -2  16   5      409.36      370.76      7.91 o
  -1  16   5        0.58        3.75      1.33 o
   0  16   5      175.93      155.75      5.59 o
   1  16   5      127.02      117.46      5.34 o
   2  16   5      100.20       97.44      6.89 o
   3  16   5      185.19      172.06      7.90 o
   4  16   5        0.11        0.45      2.36 o
   5  16   5       21.47       20.74      4.69 o
  -7  17   5        7.92        2.69      2.87 o
  -6  17   5        2.62        1.01      2.23 o
  -5  17   5      127.58      134.65      7.10 o
  -4  17   5        2.36        0.09      1.52 o
  -3  17   5      197.45      182.87      5.75 o
  -2  17   5        0.05        1.83      1.27 o
  -1  17   5      373.51      313.49      7.21 o
   0  17   5       10.62        6.37      2.60 o
   1  17   5      267.25      262.36      7.71 o
   2  17   5      118.27      117.76      8.31 o
   3  17   5       17.64       11.09      4.27 o
   4  17   5       13.99       12.48      3.13 o
  -6  18   5       32.25       39.36      4.56 o
  -5  18   5       38.93       44.97      4.57 o
  -4  18   5       34.31       31.46      5.36 o
  -3  18   5       13.06       14.55      2.01 o
  -2  18   5       77.82       68.09      3.66 o
  -1  18   5       61.59       60.51      3.93 o
   0  18   5        0.56       -0.73      1.49 o
   1  18   5       45.13       44.45      3.77 o
   2  18   5        7.96        8.26      2.27 o
   3  18   5        4.15        1.57      2.28 o
   4  18   5       16.09       15.16      3.51 o
  -6  19   5       30.18       27.15      5.40 o
  -5  19   5        5.99        2.75      2.28 o
  -4  19   5        5.38        3.88      1.80 o
  -3  19   5       36.54       32.66      2.83 o
  -2  19   5        2.33        4.08      1.57 o
  -1  19   5        6.72        7.04      1.99 o
   0  19   5       49.35       52.30      5.57 o
   1  19   5        0.61        2.40      1.67 o
   2  19   5       59.20       56.18      4.46 o
   3  19   5        0.64        2.45      2.37 o
   4  19   5        3.55        4.79      2.69 o
  -6  20   5       11.56        7.86      3.80 o
  -5  20   5        3.37        1.87      2.95 o
  -4  20   5        0.54        0.11      1.85 o
  -3  20   5       11.70       12.38      2.06 o
  -2  20   5        4.66        1.88      1.59 o
  -1  20   5        0.05        0.20      1.58 o
   0  20   5       54.86       48.95      3.92 o
   1  20   5        3.48        4.21      1.99 o
   2  20   5       52.29       48.55      4.19 o
   3  20   5        0.57        1.33      2.84 o
   4  20   5        9.84        2.72      2.81 o
  -6  21   5        0.47       -0.91      3.68 o
  -5  21   5       18.82       32.47      7.91 o
  -4  21   5        0.75        0.52      2.01 o
  -3  21   5       12.01       10.88      2.24 o
  -2  21   5       13.30       10.15      2.52 o
  -1  21   5       44.78       40.53      3.69 o
   0  21   5       28.63       20.81      4.16 o
   1  21   5        0.00        1.69      2.10 o
   2  21   5        2.69        0.03      2.18 o
   3  21   5       12.65       15.54      4.53 o
  -5  22   5        8.30        6.65      3.73 o
  -4  22   5        0.95       -1.24      2.15 o
  -3  22   5       24.22       26.10      3.72 o
  -2  22   5       10.40       13.79      2.51 o
  -1  22   5       12.77       14.97      4.33 o
   0  22   5       79.36       80.36      6.03 o
   1  22   5       34.21       36.93      4.49 o
   2  22   5        6.32        3.43      2.67 o
   3  22   5        0.31        1.56      2.87 o
  -5  23   5        7.52       10.53      4.23 o
  -4  23   5       15.19       12.91      3.16 o
  -3  23   5       14.07       14.93      3.15 o
  -2  23   5        8.76       12.21      2.55 o
  -1  23   5       18.31       17.29      2.82 o
   0  23   5        1.88        0.73      2.12 o
   1  23   5        1.92        0.93      2.28 o
   2  23   5       49.37       63.59      6.01 o
   3  23   5        0.59        3.68      3.46 o
  -5  24   5        6.96       10.04      4.12 o
  -4  24   5       46.89       45.30      5.02 o
  -3  24   5       11.17       11.55      3.56 o
  -2  24   5        0.01        0.36      1.91 o
  -1  24   5       34.18       38.13      4.74 o
   0  24   5        4.82        2.91      2.41 o
   1  24   5       29.11       37.82      4.77 o
   2  24   5        0.01       -0.87      2.37 o
  -4  25   5       43.94       47.44      5.36 o
  -3  25   5       49.34       67.44     12.55 o
  -2  25   5       25.72       26.52      3.50 o
  -1  25   5       11.24       16.95      3.55 o
   0  25   5       11.47        8.99      2.92 o
   1  25   5       57.26       75.84      6.61 o
   2  25   5       72.96       76.90      7.90 o
  -3  26   5       49.03       48.50      5.35 o
  -2  26   5        0.57       -0.81      2.04 o
  -1  26   5       57.00       71.99      9.01 o
   0  26   5       22.76       20.61      4.03 o
   1  26   5       28.89       33.78      7.92 o
  -3  27   5       51.99       63.87      6.13 o
  -2  27   5       35.52       48.19      5.68 o
  -1  27   5        4.43       -0.44      2.32 o
   0  27   5        2.87        2.53      3.13 o
  -8   0   6      153.85      137.50     17.73 o
  -6   0   6        5.82        2.86      2.31 o
  -4   0   6       45.37       50.59      4.92 o
  -2   0   6        4.72        4.27      1.40 o
   0   0   6       58.13       61.70      4.97 o
   2   0   6       10.08       11.21      2.87 o
   4   0   6       55.64       52.25      5.87 o
  -8   1   6        7.97        7.70      2.51 o
  -7   1   6        6.45        4.53      2.00 o
  -6   1   6        2.53        0.45      1.47 o
  -5   1   6       11.99       13.74      2.27 o
  -4   1   6        3.23        0.25      1.22 o
  -3   1   6      145.39      132.16      7.00 o
  -2   1   6        0.53        1.50      0.89 o
  -1   1   6      115.94      127.00      3.33 o
   0   1   6       86.12       87.97      4.77 o
   1   1   6       25.94       25.11      2.95 o
   2   1   6       42.75       40.57      5.89 o
   3   1   6        3.40        1.18      1.48 o
   4   1   6        1.83        0.41      1.52 o
   5   1   6        4.63        3.40      2.06 o
  -8   2   6       64.47       65.94      5.19 o
  -7   2   6        0.14       -0.71      1.55 o
  -6   2   6       42.38       45.80      3.82 o
  -5   2   6       93.22       82.13      4.47 o
  -4   2   6        0.04       -1.27      1.04 o
  -3   2   6       45.60       46.88      3.42 o
  -2   2   6       26.50       28.19      2.24 o
  -1   2   6       61.03       64.80      2.53 o
   0   2   6        0.65       -0.36      1.06 o
   1   2   6      181.55      179.01      5.72 o
   2   2   6       46.10       39.66      3.27 o
   3   2   6       13.25       14.10      2.38 o
   4   2   6       14.64       17.47      2.80 o
   5   2   6       70.80       68.22      5.01 o
  -8   3   6        1.44        0.56      2.68 o
  -7   3   6       26.65       22.93      5.04 o
  -6   3   6       52.74       47.64      3.91 o
  -5   3   6       16.07       10.73      4.02 o
  -4   3   6        0.91       -1.56      1.14 o
  -3   3   6        0.00       -0.86      0.89 o
  -2   3   6      299.93      307.53      5.72 o
  -1   3   6       75.98       82.22      3.15 o
   0   3   6       14.89       10.87      2.77 o
   1   3   6       54.75       49.79      3.86 o
   2   3   6        5.19        4.99      1.67 o
   3   3   6       26.41       18.83      2.61 o
   4   3   6       24.23       17.52      2.71 o
   5   3   6       75.87       69.26      4.97 o
  -8   4   6        0.06       -0.06      2.10 o
  -7   4   6       14.53       13.36      2.60 o
  -6   4   6       22.47       15.52      2.46 o
  -5   4   6       18.54       14.30      2.25 o
  -4   4   6      255.76      259.05      7.12 o
  -3   4   6        1.29        0.53      1.07 o
  -2   4   6      452.75      466.51      7.63 o
  -1   4   6        1.83        1.73      1.30 o
   0   4   6      263.91      252.93      6.74 o
   1   4   6      323.25      297.70      7.77 o
   2   4   6      107.05      111.30      5.04 o
   3   4   6       50.58       49.29      3.82 o
   4   4   6       96.71       99.57      5.91 o
   5   4   6       19.72       14.32      2.86 o
  -8   5   6        8.12        7.18      2.84 o
  -7   5   6       70.92       68.07      4.89 o
  -6   5   6       28.52       23.49      3.03 o
  -5   5   6       59.58       54.54      4.97 o
  -4   5   6      131.21      128.61      4.96 o
  -3   5   6      116.96      108.10      3.75 o
  -2   5   6        0.31       -1.14      0.89 o
  -1   5   6       57.89       67.07      2.67 o
   0   5   6      626.00      587.43     12.65 o
   1   5   6        3.75        7.46      1.76 o
   2   5   6       31.48       26.02      2.81 o
   3   5   6        1.84        3.85      1.74 o
   4   5   6       65.84       59.01      4.88 o
   5   5   6        0.09        1.97      2.12 o
  -8   6   6       22.89       32.78      3.96 o
  -7   6   6        2.74        1.71      1.77 o
  -6   6   6       44.50       36.36      3.47 o
  -5   6   6       82.53       77.21      4.43 o
  -4   6   6       99.00       92.67      4.44 o
  -3   6   6      439.67      443.12      8.39 o
  -2   6   6       86.57       88.54      3.11 o
  -1   6   6       85.13       84.93      3.24 o
   0   6   6      557.52      520.33     11.74 o
   1   6   6      226.09      198.65      6.14 o
   2   6   6      150.49      149.77      5.48 o
   3   6   6      270.34      259.91     11.66 o
   4   6   6       15.86       15.04      2.56 o
   5   6   6       67.44       71.69      5.18 o
  -8   7   6        2.99        0.92      2.12 o
  -7   7   6       38.31       34.26      3.69 o
  -6   7   6       83.16       73.35      4.71 o
  -5   7   6       38.01       41.86      3.51 o
  -4   7   6      230.32      234.41      9.10 o
  -3   7   6      266.11      264.64      6.07 o
  -2   7   6     1349.21     1360.92     17.59 o
  -1   7   6      403.12      423.00      7.26 o
   0   7   6     1467.78     1470.45     20.92 o
   1   7   6       66.47       69.14      4.60 o
   2   7   6      654.83      624.43     13.02 o
   3   7   6        4.25        6.46      2.00 o
   4   7   6      458.46      444.60     11.27 o
   5   7   6        4.89        7.12      2.35 o
  -8   8   6       20.73       17.07      3.22 o
  -7   8   6       17.67       20.13      3.11 o
  -6   8   6       43.48       43.84      4.92 o
  -5   8   6       20.79       19.01      3.03 o
  -4   8   6       84.24       80.24      4.21 o
  -3   8   6       46.56       44.43      4.21 o
  -2   8   6     1086.47     1075.21     14.60 o
  -1   8   6      609.87      602.07      9.37 o
   0   8   6      233.36      235.81      9.29 o
   1   8   6      304.34      295.53     10.34 o
   2   8   6       53.64       58.04      4.00 o
   3   8   6       28.60       26.55      3.90 o
   4   8   6       20.08       21.77      2.99 o
   5   8   6        7.02        4.66      2.19 o
  -8   9   6       23.30       27.58      3.68 o
  -7   9   6       51.18       42.60      4.17 o
  -6   9   6        8.17        6.94      2.12 o
  -5   9   6        2.02        0.88      1.49 o
  -4   9   6       97.30       86.34      5.63 o
  -3   9   6      152.90      144.89      6.71 o
  -2   9   6      238.48      247.70      5.47 o
  -1   9   6       18.14       17.39      1.81 o
   0   9   6       62.95       58.95      4.26 o
   1   9   6       52.40       52.43      3.68 o
   2   9   6      288.18      283.77      7.93 o
   3   9   6       71.67       62.32      8.03 o
   4   9   6       38.92       45.51      4.07 o
   5   9   6       38.25       40.81      4.10 o
  -7  10   6       50.63       59.32      7.76 o
  -6  10   6       94.98       93.92      7.42 o
  -5  10   6       29.19       27.84      2.94 o
  -4  10   6      122.29      123.91      5.12 o
  -3  10   6      296.06      286.09     11.64 o
  -2  10   6      119.08      120.31      3.70 o
  -1  10   6        0.39       -0.44      0.95 o
   0  10   6      283.05      292.06      6.72 o
   1  10   6        4.14        0.82      1.48 o
   2  10   6        0.57        1.21      1.72 o
   3  10   6       24.89       24.02      2.89 o
   4  10   6       10.45        8.87      2.40 o
   5  10   6        5.66        4.90      2.41 o
  -7  11   6        1.16        2.46      2.16 o
  -6  11   6      138.13      120.67      5.88 o
  -5  11   6       87.01       86.12      5.63 o
  -4  11   6      837.70      828.50     15.64 o
  -3  11   6       22.86       23.08      2.24 o
  -2  11   6      559.37      574.41     11.25 o
  -1  11   6       32.88       33.37      2.23 o
   0  11   6       64.34       67.58      4.51 o
   1  11   6       97.86       92.21      4.68 o
   2  11   6        0.95       -0.34      1.85 o
   3  11   6        4.28        2.46      1.77 o
   4  11   6       13.06       13.98      2.79 o
  -7  12   6       87.85       84.31      5.52 o
  -6  12   6      148.04      150.29      6.41 o
  -5  12   6      315.68      321.13     11.93 o
  -4  12   6     1112.88     1122.21     19.72 o
  -3  12   6       16.24       19.45      2.14 o
  -2  12   6      200.87      197.72      4.75 o
  -1  12   6      168.07      163.72      6.22 o
   0  12   6        0.65        1.36      1.30 o
   1  12   6       22.57       20.79      2.72 o
   2  12   6       38.82       37.51      4.57 o
   3  12   6        0.36        4.52      1.99 o
   4  12   6        9.22       13.97      3.13 o
  -7  13   6       30.43       30.74      3.71 o
  -6  13   6      370.42      392.11     10.43 o
  -5  13   6      134.13      124.40     11.30 o
  -4  13   6      369.41      382.50      9.40 o
  -3  13   6      314.93      315.16      7.85 o
  -2  13   6      415.44      444.33      7.96 o
  -1  13   6        7.97        8.33      1.70 o
   0  13   6       78.21       73.57      3.67 o
   1  13   6       86.74       97.50      4.82 o
   2  13   6      147.89      143.07      7.24 o
   3  13   6       20.46       17.62      3.95 o
   4  13   6       12.97       12.41      3.07 o
  -7  14   6       17.11       16.59      6.26 o
  -6  14   6      107.79      106.31      5.74 o
  -5  14   6        5.51        6.49      2.03 o
  -4  14   6       10.65       11.05      2.64 o
  -3  14   6       58.96       60.39      4.49 o
  -2  14   6       65.60       66.74      3.49 o
  -1  14   6        5.10        7.68      1.93 o
   0  14   6        4.32        3.06      1.69 o
   1  14   6       10.06        9.67      2.55 o
   2  14   6       46.77       47.88      4.77 o
   3  14   6      192.81      185.05      8.80 o
   4  14   6        0.03        1.93      2.53 o
  -7  15   6       67.57       72.18      6.42 o
  -6  15   6      120.30      109.00      8.58 o
  -5  15   6      118.23      129.00     11.43 o
  -4  15   6       39.35       38.79      4.07 o
  -3  15   6        3.08        2.98      1.70 o
  -2  15   6        1.06        1.68      1.35 o
  -1  15   6      207.89      216.53      7.56 o
   0  15   6       93.38       82.78      4.61 o
   1  15   6      182.00      181.37      6.48 o
   2  15   6      266.56      267.59      9.75 o
   3  15   6       12.47       12.11      3.08 o
   4  15   6       46.91       46.11      5.09 o
  -6  16   6       40.37       52.43      5.34 o
  -5  16   6      108.10      100.52      6.41 o
  -4  16   6        0.35       -0.29      2.00 o
  -3  16   6      157.86      145.40      5.66 o
  -2  16   6        0.10       -0.76      1.24 o
  -1  16   6        0.32       -0.72      1.45 o
   0  16   6        9.16       12.57      3.23 o
   1  16   6       26.72       24.09      3.27 o
   2  16   6       87.44       91.01      6.29 o
   3  16   6        0.34        2.42      2.71 o
   4  16   6        0.26       -1.55      2.36 o
  -6  17   6        6.89        3.43      2.49 o
  -5  17   6        0.27        2.85      2.40 o
  -4  17   6       56.09       48.90      4.69 o
  -3  17   6        9.59        5.53      1.89 o
  -2  17   6       46.55       49.41      3.33 o
  -1  17   6       17.29       15.11      3.19 o
   0  17   6       33.77       32.52      3.35 o
   1  17   6        0.13       -2.41      1.66 o
   2  17   6        1.15        0.15      2.00 o
   3  17   6       36.02       27.18      4.16 o
  -6  18   6       38.54       39.54      6.56 o
  -5  18   6       19.51       24.57      3.80 o
  -4  18   6       20.20        9.89      2.87 o
  -3  18   6        0.91        2.58      1.73 o
  -2  18   6      125.30      121.79      4.88 o
  -1  18   6       50.29       46.96      3.80 o
   0  18   6      148.67      144.60      6.27 o
   1  18   6        5.03        5.77      2.13 o
   2  18   6       14.00        8.30      2.74 o
   3  18   6        2.39        4.81      2.77 o
  -6  19   6       60.36       67.04      6.06 o
  -5  19   6       19.69       19.98      3.57 o
  -4  19   6        5.64        4.55      2.87 o
  -3  19   6       37.24       29.74      3.17 o
  -2  19   6        7.25        6.90      1.84 o
  -1  19   6        2.07        5.46      2.02 o
   0  19   6        5.30        1.62      1.92 o
   1  19   6        6.76        9.27      2.40 o
   2  19   6        5.88        5.90      2.65 o
   3  19   6       39.78       46.41      5.25 o
  -5  20   6        8.28        6.53      3.84 o
  -4  20   6        5.71        2.11      2.28 o
  -3  20   6       43.31       44.05      4.45 o
  -2  20   6       12.41        8.98      2.06 o
  -1  20   6        6.16        6.58      2.26 o
   0  20   6       24.06       28.69      3.38 o
   1  20   6        1.60       -0.33      1.97 o
   2  20   6        3.89        8.63      3.12 o
   3  20   6        1.48        2.84      2.71 o
  -5  21   6        2.78        9.00      6.00 o
  -4  21   6       19.14       17.84      4.23 o
  -3  21   6       46.21       46.46      4.82 o
  -2  21   6       88.79       94.31      5.32 o
  -1  21   6       10.33       13.58      3.29 o
   0  21   6        8.73        7.18      2.76 o
   1  21   6       25.02       32.90      7.50 o
   2  21   6        0.08        2.47      4.09 o
  -5  22   6        0.43        1.52      6.14 o
  -4  22   6       19.78       27.45      5.20 o
  -3  22   6        0.27       -2.01      2.07 o
  -2  22   6        1.57        3.42      2.37 o
  -1  22   6        1.11        0.92      2.46 o
   0  22   6        6.22       12.40      3.22 o
   1  22   6       18.13       24.59      4.12 o
   2  22   6        1.86        0.15      3.07 o
  -4  23   6       89.08      106.12      9.13 o
  -3  23   6       39.93       47.34      5.09 o
  -2  23   6       12.02        9.55      3.03 o
  -1  23   6       18.07       19.16      3.70 o
   0  23   6       41.31       66.03      5.95 o
   1  23   6        2.60       -3.05      2.46 o
  -4  24   6        3.16        4.59      3.65 o
  -3  24   6       27.74       43.51      5.07 o
  -2  24   6       10.07       10.95      3.19 o
  -1  24   6       61.43       70.87      6.80 o
   0  24   6       29.05       34.55      4.77 o
   1  24   6       56.79       63.47      6.23 o
  -3  25   6        3.11       -0.72      2.65 o
  -2  25   6       20.96       20.96      3.87 o
  -1  25   6        0.24        0.69      2.67 o
   0  25   6        0.01        0.34      2.48 o
  -1  26   6       64.78       87.16      7.12 o
  -7   0   7        0.11        3.18      2.79 o
  -5   0   7      346.33      292.72     14.32 o
  -3   0   7        4.20        1.56      1.90 o
  -1   0   7       17.37       27.38      3.84 o
   1   0   7       51.26       52.90      6.41 o
   3   0   7       24.83       24.30      4.34 o
  -7   1   7        2.41        2.64      1.95 o
  -6   1   7       34.08       35.35      3.58 o
  -5   1   7       23.46       16.14      2.86 o
  -4   1   7        8.35        6.95      1.81 o
  -3   1   7       34.51       29.84      5.28 o
  -2   1   7       25.21       22.99      1.89 o
  -1   1   7       46.35       49.56      3.45 o
   0   1   7      114.59      118.42      4.98 o
   1   1   7      323.59      319.65     10.91 o
   2   1   7       47.25       50.98      6.60 o
   3   1   7       22.38       20.38      3.58 o
   4   1   7        3.79        6.70      2.60 o
  -7   2   7        2.11        4.78      2.07 o
  -6   2   7        0.77        1.68      2.05 o
  -5   2   7        0.93       -0.36      1.45 o
  -4   2   7        4.85        3.06      1.55 o
  -3   2   7       80.26       85.94      4.42 o
  -2   2   7      225.42      219.49      5.47 o
  -1   2   7      127.27      113.42      5.67 o
   0   2   7       57.22       49.94      3.59 o
   1   2   7        9.38        6.20      1.80 o
   2   2   7      131.29      125.02      5.65 o
   3   2   7       26.78       20.53      2.91 o
   4   2   7       95.06       93.93      5.73 o
  -7   3   7        0.17       -1.54      1.73 o
  -6   3   7      151.42      145.18      7.30 o
  -5   3   7       19.71       16.84      2.46 o
  -4   3   7       45.77       49.45      3.76 o
  -3   3   7      103.73       95.08      5.31 o
  -2   3   7       29.54       31.60      2.20 o
  -1   3   7      172.28      147.56      4.52 o
   0   3   7        0.27        1.08      1.32 o
   1   3   7      187.31      161.60      5.86 o
   2   3   7        1.01       -1.31      1.25 o
   3   3   7      204.70      193.60      9.61 o
   4   3   7       16.94        8.22      2.49 o
  -7   4   7        2.35        4.08      2.14 o
  -6   4   7      149.58      134.08      6.97 o
  -5   4   7        7.62        7.09      1.93 o
  -4   4   7      160.38      149.56      5.49 o
  -3   4   7        0.45       -0.94      1.56 o
  -2   4   7        5.16        4.06      1.23 o
  -1   4   7        6.33       14.74      1.81 o
   0   4   7       30.45       32.03      3.00 o
   1   4   7        0.00        0.38      1.31 o
   2   4   7       27.93       27.67      4.53 o
   3   4   7        3.07        1.41      1.84 o
   4   4   7        7.22        6.57      2.38 o
  -7   5   7      133.00      153.92      7.84 o
  -6   5   7      326.92      308.93      9.04 o
  -5   5   7       65.20       74.47      4.65 o
  -4   5   7      344.69      346.02      8.83 o
  -3   5   7      197.71      191.45      6.08 o
  -2   5   7      686.17      682.92     10.54 o
  -1   5   7      473.88      457.84      8.94 o
   0   5   7       48.65       42.98      3.42 o
   1   5   7       48.97       33.12      3.19 o
   2   5   7       36.60       27.80      3.35 o
   3   5   7        5.73        0.89      1.66 o
   4   5   7       80.18       70.28      5.14 o
  -7   6   7       26.33       29.72      3.68 o
  -6   6   7       95.36       96.64      5.47 o
  -5   6   7       10.07       10.29      2.18 o
  -4   6   7      328.69      318.00      9.65 o
  -3   6   7       15.57       11.43      2.04 o
  -2   6   7     1079.19     1094.42     15.16 o
  -1   6   7      110.23      109.98      4.17 o
   0   6   7       42.99       38.09      3.27 o
   1   6   7       35.61       24.14      2.85 o
   2   6   7       19.71       18.83      2.71 o
   3   6   7       51.78       42.51      3.87 o
   4   6   7        0.86       -0.52      1.97 o
  -7   7   7        0.39        0.79      1.96 o
  -6   7   7      139.16      133.92     12.47 o
  -5   7   7       93.53       99.60      7.99 o
  -4   7   7      461.67      451.57     10.52 o
  -3   7   7        2.43        2.51      1.55 o
  -2   7   7      216.21      218.88      5.13 o
  -1   7   7        8.96        4.87      1.51 o
   0   7   7       35.24       31.46      3.27 o
   1   7   7       10.62        9.90      2.87 o
   2   7   7       20.80       22.13      4.77 o
   3   7   7        6.94        3.98      1.96 o
   4   7   7       16.07       12.54      2.82 o
  -7   8   7       66.90       72.89      5.27 o
  -6   8   7      114.58      119.16      6.01 o
  -5   8   7       34.51       32.70      3.33 o
  -4   8   7      215.08      215.23      6.82 o
  -3   8   7      102.05      104.76      4.83 o
  -2   8   7       33.74       29.64      2.45 o
  -1   8   7       43.53       51.30      3.11 o
   0   8   7      194.32      186.85     11.54 o
   1   8   7       34.30       29.31      3.16 o
   2   8   7        4.16        3.50      1.84 o
   3   8   7        4.55        5.46      2.72 o
   4   8   7       42.57       35.26      4.01 o
  -7   9   7       16.40       18.77      3.19 o
  -6   9   7       43.05       40.31      3.88 o
  -5   9   7        0.00        1.64      1.66 o
  -4   9   7      100.78      109.55      5.14 o
  -3   9   7      293.97      299.89      7.05 o
  -2   9   7       57.79       54.92      2.90 o
  -1   9   7        0.04       -0.80      1.23 o
   0   9   7      103.63       99.45      4.90 o
   1   9   7       23.30       24.87      2.89 o
   2   9   7       48.78       54.15      4.84 o
   3   9   7       13.11       13.10      2.58 o
   4   9   7       18.20       20.49      3.15 o
  -7  10   7        4.76        1.90      2.40 o
  -6  10   7        6.44        4.00      2.16 o
  -5  10   7       64.10       59.69      4.36 o
  -4  10   7       16.77       18.46      2.51 o
  -3  10   7      127.46      130.59      6.83 o
  -2  10   7       98.91      103.41      5.26 o
  -1  10   7        0.75        1.35      1.30 o
   0  10   7       69.07       77.68      4.52 o
   1  10   7        3.11        1.38      1.74 o
   2  10   7       19.10       23.68      2.98 o
   3  10   7       12.21       10.04      2.34 o
   4  10   7        9.97       12.65      2.77 o
  -7  11   7       14.47       10.21      3.71 o
  -6  11   7      125.12      117.25      6.10 o
  -5  11   7        2.18        2.19      1.80 o
  -4  11   7        9.39        8.82      2.13 o
  -3  11   7        7.67        5.07      1.95 o
  -2  11   7        0.00        0.81      1.31 o
  -1  11   7      124.18      139.53      4.88 o
   0  11   7       68.71       74.34      4.53 o
   1  11   7       81.69       75.99      5.34 o
   2  11   7      105.75      120.23     10.08 o
   3  11   7        0.47        2.47      1.96 o
   4  11   7        8.54       11.87      3.35 o
  -7  12   7        9.31        4.56      2.40 o
  -6  12   7      115.39      119.36      6.73 o
  -5  12   7       57.94       60.26      4.38 o
  -4  12   7        0.77        0.22      1.77 o
  -3  12   7       24.96       30.25      2.72 o
  -2  12   7        1.23        1.36      1.55 o
  -1  12   7        0.31       -0.45      1.30 o
   0  12   7       15.18       17.25      4.76 o
   1  12   7        5.74        2.88      1.86 o
   2  12   7        4.45        4.91      3.22 o
   3  12   7       51.41       44.16      8.11 o
  -6  13   7      189.56      206.03      7.60 o
  -5  13   7       27.19       29.54      4.53 o
  -4  13   7       36.47       36.19      4.38 o
  -3  13   7        5.84        5.01      2.04 o
  -2  13   7        5.25        2.51      1.66 o
  -1  13   7        0.00       -0.23      1.36 o
   0  13   7       54.13       50.70      4.70 o
   1  13   7       20.75       28.85      4.23 o
   2  13   7        7.86       12.52      2.93 o
   3  13   7        2.41        7.65      2.81 o
  -6  14   7        8.87        7.03      3.91 o
  -5  14   7        2.65        2.82      2.52 o
  -4  14   7       54.18       51.98      4.77 o
  -3  14   7        3.51        1.67      1.86 o
  -2  14   7       30.08       26.65      2.91 o
  -1  14   7        4.20        2.64      1.69 o
   0  14   7        0.55        0.67      1.92 o
   1  14   7       81.52       82.92      6.17 o
   2  14   7       23.62       32.30      4.36 o
   3  14   7      108.58      125.64      8.78 o
  -6  15   7        1.93        0.34      2.62 o
  -5  15   7       53.91       48.08      5.01 o
  -4  15   7       76.82       75.89      6.51 o
  -3  15   7      150.50      160.53      6.28 o
  -2  15   7        0.82       -0.90      1.59 o
  -1  15   7       75.45       86.10      5.91 o
   0  15   7        8.38        5.35      2.39 o
   1  15   7       74.65       82.11      6.21 o
   2  15   7      175.77      203.89      9.18 o
   3  15   7       10.48       14.58      3.53 o
  -6  16   7       15.29       20.61      3.98 o
  -5  16   7       11.54       13.90      3.33 o
  -4  16   7       68.67       69.11      5.65 o
  -3  16   7      226.69      254.57     20.73 o
  -2  16   7       11.05       10.79      2.28 o
  -1  16   7        8.87       11.26      2.30 o
   0  16   7        8.76        9.82      4.11 o
   1  16   7        1.55        2.94      2.46 o
   2  16   7        6.28        4.52      2.69 o
   3  16   7       10.21        3.64      2.83 o
  -6  17   7       28.46       32.57      6.52 o
  -5  17   7        0.13        1.32      2.37 o
  -4  17   7      145.94      151.28      7.77 o
  -3  17   7        0.16        0.75      1.87 o
  -2  17   7       61.36       72.23      4.72 o
  -1  17   7       75.18       90.06      5.24 o
   0  17   7       13.08        9.94      3.01 o
   1  17   7       19.99       19.85      3.67 o
   2  17   7        0.27       -0.64      2.46 o
  -5  18   7       26.49       29.92      6.07 o
  -4  18   7       43.62       44.91      4.86 o
  -3  18   7       28.16       36.17      3.62 o
  -2  18   7       17.27       21.78      3.13 o
  -1  18   7        4.15        7.22      2.34 o
   0  18   7        3.16        0.19      2.08 o
   1  18   7       12.52       18.45      3.54 o
   2  18   7       26.51       23.71      4.13 o
  -5  19   7        0.26        0.43      2.48 o
  -4  19   7       16.29       26.27      3.77 o
  -3  19   7        0.60        3.15      2.44 o
  -2  19   7        0.77        1.47      2.00 o
  -1  19   7        0.71       -2.66      1.74 o
   0  19   7       27.50       31.54      5.04 o
   1  19   7       12.92       18.24      3.67 o
   2  19   7       54.32       76.74     10.69 o
  -4  20   7       75.57       86.40     12.11 o
  -3  20   7       23.60       38.82      4.40 o
  -2  20   7       16.23       18.40      3.98 o
  -1  20   7       39.15       46.56      4.38 o
   0  20   7        1.94       -0.37      2.24 o
   1  20   7       31.25       34.87      4.61 o
  -4  21   7       12.61        6.21     15.28 o
  -3  21   7        2.75        3.15      2.57 o
  -2  21   7        0.05       -0.22      2.40 o
  -1  21   7       75.95       86.18      6.66 o
   0  21   7        0.81       -2.04      2.40 o
   1  21   7       12.40        8.97      3.29 o
  -3  22   7        0.08       -3.00      3.09 o
  -2  22   7       21.77       28.93      5.30 o
  -1  22   7       36.64       48.77      8.44 o
   0  22   7       25.67       30.13      4.56 o
  -3  23   7      132.55      156.87     15.82 o
  -2  23   7       49.89       76.16      8.10 o
  -1  23   7       44.88       72.34      6.49 o
  -6   0   8        0.11        1.91      2.70 o
  -4   0   8       38.71       31.77      6.00 o
  -2   0   8      274.63      273.26     10.72 o
   0   0   8       35.00       41.01      5.04 o
   2   0   8        1.00       -1.53      2.49 o
  -7   1   8       35.02       29.66      3.71 o
  -6   1   8        0.09        1.72      1.84 o
  -5   1   8       12.75        8.62      2.29 o
  -4   1   8        0.02        0.15      1.56 o
  -3   1   8        0.41       -0.05      1.55 o
  -2   1   8       36.53       42.18      3.66 o
  -1   1   8       11.75       10.05      2.17 o
   0   1   8       11.80        5.75      1.94 o
   1   1   8        0.01       -2.91      1.45 o
   2   1   8       15.37       17.95      3.90 o
   3   1   8        0.52        0.66      1.85 o
  -7   2   8       21.36       24.99      3.56 o
  -6   2   8        3.75        2.32      1.98 o
  -5   2   8       32.59       27.25      3.20 o
  -4   2   8       27.56       25.20      3.36 o
  -3   2   8       94.04       80.43      4.59 o
  -2   2   8       22.49       25.65      2.76 o
  -1   2   8      541.82      527.71     11.93 o
   0   2   8       15.30       18.58      2.59 o
   1   2   8        6.83        3.31      1.87 o
   2   2   8        4.53        3.11      1.97 o
   3   2   8        0.58       -1.01      1.58 o
  -7   3   8        0.40        0.25      2.13 o
  -6   3   8        0.01       -0.46      1.70 o
  -5   3   8      199.61      188.73      6.91 o
  -4   3   8       39.09       40.60      4.69 o
  -3   3   8       62.61       58.96      4.61 o
  -2   3   8       63.63       67.20      4.07 o
  -1   3   8        0.88        0.04      1.49 o
   0   3   8        2.60        1.96      1.63 o
   1   3   8       47.59       37.30      3.61 o
   2   3   8       51.01       55.21      4.52 o
   3   3   8       17.88       14.54      2.89 o
  -7   4   8        7.81        4.66      2.33 o
  -6   4   8       11.70        6.27      2.21 o
  -5   4   8       74.34       71.66      4.72 o
  -4   4   8       37.39       33.35      3.33 o
  -3   4   8       33.82       25.49      3.11 o
  -2   4   8        2.18        4.05      1.75 o
  -1   4   8        7.94       12.59      2.40 o
   0   4   8        4.85        5.58      1.84 o
   1   4   8       48.57       40.30      4.65 o
   2   4   8       97.35      105.82      5.83 o
   3   4   8        0.64        2.63      2.01 o
  -7   5   8       11.59       13.78      3.00 o
  -6   5   8       51.62       49.03      4.29 o
  -5   5   8       29.58       30.66      3.35 o
  -4   5   8        4.27        4.73      1.82 o
  -3   5   8      134.36      109.91      6.04 o
  -2   5   8      188.76      196.55      5.66 o
  -1   5   8      168.87      166.34      7.92 o
   0   5   8        0.31        1.10      1.53 o
   1   5   8       43.66       41.24      5.00 o
   2   5   8        0.75        4.47      2.03 o
   3   5   8       11.06        7.52      2.56 o
  -7   6   8       28.75       26.25      3.58 o
  -6   6   8       56.50       52.43      4.96 o
  -5   6   8       17.29       19.51      3.03 o
  -4   6   8        0.84       -0.39      1.66 o
  -3   6   8       78.53       79.41      4.58 o
  -2   6   8      121.12      119.45      4.72 o
  -1   6   8        0.14        0.82      1.56 o
   0   6   8        0.05        0.04      1.58 o
   1   6   8       66.25       78.20      7.56 o
   2   6   8       50.85       54.37      4.52 o
   3   6   8       25.47       21.07      3.24 o
  -7   7   8        0.24       -0.12      2.16 o
  -6   7   8      120.99      119.53      6.35 o
  -5   7   8        2.23        1.66      1.87 o
  -4   7   8      108.44      115.11      5.55 o
  -3   7   8        2.70        1.78      2.04 o
  -2   7   8        0.17       -0.22      1.39 o
  -1   7   8        5.54        2.93      1.97 o
   0   7   8       42.64       44.91      3.86 o
   1   7   8        0.13        1.60      1.72 o
   2   7   8       28.66       31.34      3.54 o
   3   7   8        0.15        0.97      2.07 o
  -6   8   8       74.70       64.74      5.91 o
  -5   8   8       79.59       79.03      5.06 o
  -4   8   8       15.23       13.08      2.40 o
  -3   8   8       21.03       17.23      3.46 o
  -2   8   8        0.18       -0.17      1.47 o
  -1   8   8        1.45        2.80      1.73 o
   0   8   8       16.22       13.24      2.48 o
   1   8   8        0.92        0.11      1.66 o
   2   8   8       51.45       51.24      6.02 o
   3   8   8        1.18        0.69      2.14 o
  -6   9   8       24.60       28.27      3.57 o
  -5   9   8       68.72       63.18      4.68 o
  -4   9   8        2.69        0.71      1.69 o
  -3   9   8        1.93        0.24      1.96 o
  -2   9   8        3.71        2.74      1.75 o
  -1   9   8        0.38        1.63      1.74 o
   0   9   8      106.11      109.30      5.59 o
   1   9   8       26.33       21.45      3.03 o
   2   9   8       32.26       27.65      3.44 o
   3   9   8        0.54        2.69      2.19 o
  -6  10   8        3.86        3.75      2.33 o
  -5  10   8       81.83       87.08      5.31 o
  -4  10   8        1.62        1.19      1.86 o
  -3  10   8        4.91        4.92      2.33 o
  -2  10   8        8.51        5.93      2.03 o
  -1  10   8        0.05        0.32      1.66 o
   0  10   8        1.83       -1.70      1.75 o
   1  10   8        1.08        1.08      1.87 o
   2  10   8       21.89       18.61      3.05 o
  -6  11   8       62.99       75.17      5.31 o
  -5  11   8        0.85        3.99      2.19 o
  -4  11   8       22.91       17.70      2.72 o
  -3  11   8        4.21        5.90      2.46 o
  -2  11   8        2.09        1.36      2.62 o
  -1  11   8        7.94        9.35      2.42 o
   0  11   8        5.91        5.47      3.47 o
   1  11   8       24.77       23.25      3.21 o
   2  11   8        6.02        6.53      2.81 o
  -6  12   8       13.17       12.58      2.85 o
  -5  12   8       17.51       15.35      3.54 o
  -4  12   8        2.31        1.56      1.87 o
  -3  12   8        3.31        4.66      4.09 o
  -2  12   8       16.26       18.48      3.68 o
  -1  12   8       39.02       41.54      3.81 o
   0  12   8       42.28       39.25      6.49 o
   1  12   8       12.68       10.01      2.95 o
   2  12   8        1.98        2.98      3.15 o
  -6  13   8        0.52        0.05      2.55 o
  -5  13   8       14.08       22.67      3.82 o
  -4  13   8       20.59       19.67      3.46 o
  -3  13   8        5.66        5.53      4.23 o
  -2  13   8       26.69       42.02      4.50 o
  -1  13   8      174.45      199.14      8.29 o
   0  13   8        8.22       10.81      3.73 o
   1  13   8      124.12      132.52      7.82 o
   2  13   8       13.15       17.68      3.66 o
  -5  14   8       10.06        9.44      4.21 o
  -4  14   8       46.81       41.51      4.67 o
  -3  14   8        0.36       -1.64      2.89 o
  -2  14   8        3.38        5.02      2.49 o
  -1  14   8        2.02        7.08      5.53 o
   0  14   8      127.22      155.79     12.41 o
   1  14   8        1.60       -0.60      2.30 o
   2  14   8       34.97       57.63      5.89 o
  -5  15   8        4.91       11.12      3.29 o
  -4  15   8       21.01       21.32      4.64 o
  -3  15   8       87.54       96.30     13.64 o
  -2  15   8        0.53        0.53      2.30 o
  -1  15   8      130.79      177.17      9.92 o
   0  15   8       57.78       62.37      5.74 o
   1  15   8      106.43      149.07     15.96 o
  -5  16   8        2.44        3.49      2.96 o
  -4  16   8       25.49       20.83      4.62 o
  -3  16   8       10.33       14.26      4.19 o
  -2  16   8      109.20      143.19      7.76 o
  -1  16   8       25.89       35.33      5.95 o
   0  16   8       80.86      106.15      8.78 o
   1  16   8       12.72       25.17      4.30 o
  -4  17   8       74.18       95.21     11.46 o
  -3  17   8       37.83       39.83      8.46 o
  -2  17   8       33.46       42.63      4.86 o
  -1  17   8       38.90       54.70      5.40 o
   0  17   8       10.76       12.30      3.40 o
   1  17   8       28.74       39.48      5.01 o
  -4  18   8        2.67        2.05      3.28 o
  -3  18   8       92.64       93.58     12.28 o
  -2  18   8        1.23        5.26      2.92 o
  -1  18   8        1.32        0.60      2.44 o
   0  18   8        0.09        0.43      2.62 o
  -3  19   8       20.15       23.39      4.85 o
  -2  19   8        0.00        2.12      2.72 o
  -1  19   8        2.18        3.20      2.81 o
   0  19   8       15.66       15.92      3.77 o
  -2  20   8       43.10       55.70      9.40 o
  -1  20   8        0.45        1.09      2.80 o
  -5   0   9       74.31       78.09      8.32 o
  -3   0   9        8.62       18.55      6.00 o
  -1   0   9       88.28       90.08      7.34 o
   1   0   9        0.08        0.36      2.87 o
  -6   1   9        3.22        4.34      2.34 o
  -5   1   9        4.02        1.18      2.13 o
  -4   1   9       13.30       15.30      3.03 o
  -3   1   9        0.05       -0.14      2.89 o
  -2   1   9       85.02      100.57     14.73 o
  -1   1   9      285.86      325.59      9.32 o
   0   1   9       17.20       13.01      2.69 o
   1   1   9        8.65        8.92      2.84 o
   2   1   9        4.58        0.32      2.17 o
  -6   2   9       12.59       13.56      2.89 o
  -5   2   9        3.05        3.74      2.16 o
  -4   2   9        1.42       -1.64      1.74 o
  -3   2   9       20.37       17.04      4.23 o
  -2   2   9       14.24       14.68      4.23 o
  -1   2   9       69.58       76.91      5.39 o
   0   2   9      135.77      155.97      6.82 o
   1   2   9        0.06        0.18      1.94 o
   2   2   9       48.18       59.50      5.04 o
  -6   3   9        0.12        1.20      2.13 o
  -5   3   9        4.43        4.69      2.21 o
  -4   3   9        0.44        0.77      2.14 o
  -3   3   9        4.37        2.46      2.89 o
  -2   3   9       51.03       44.13      5.97 o
  -1   3   9        0.06       -0.27      1.71 o
   0   3   9        2.81        6.35      2.17 o
   1   3   9       46.50       53.76      4.61 o
   2   3   9       30.52       43.54      4.46 o
  -6   4   9       27.08       26.98      3.60 o
  -5   4   9       10.63        8.29      2.38 o
  -4   4   9        3.35        1.80      2.17 o
  -3   4   9        1.10       -2.52      2.60 o
  -2   4   9        1.64        3.35      2.99 o
  -1   4   9       15.41       13.25      2.59 o
   0   4   9        4.86        9.38      2.41 o
   1   4   9       19.08       18.58      3.09 o
   2   4   9       47.45       56.93      4.88 o
  -6   5   9        3.23        1.32      2.16 o
  -5   5   9       21.63       14.49      2.86 o
  -4   5   9       34.90       37.24      4.45 o
  -3   5   9        0.07        2.46      3.82 o
  -2   5   9       39.22       42.66      5.88 o
  -1   5   9        0.13       -0.73      1.73 o
   0   5   9       85.60       94.61      5.62 o
   1   5   9        6.95        5.38      2.27 o
  -6   6   9        1.00       -2.84      2.09 o
  -5   6   9       19.21       10.48      3.18 o
  -4   6   9       84.19      100.06      6.61 o
  -3   6   9       13.63        8.73      5.05 o
  -2   6   9       15.82       18.82      4.34 o
  -1   6   9        6.28        6.10      2.20 o
   0   6   9        0.97        6.35      2.31 o
   1   6   9        1.61        3.55      2.28 o
  -5   7   9        9.57       10.17      2.63 o
  -4   7   9        1.56       -0.05      2.07 o
  -3   7   9       15.60       10.34      3.96 o
  -2   7   9       17.46       19.91      6.55 o
  -1   7   9        0.40        0.66      1.97 o
   0   7   9        5.42        3.83      2.12 o
   1   7   9       31.14       29.89      3.72 o
  -5   8   9        0.66        2.28      2.24 o
  -4   8   9        0.84        1.15      2.28 o
  -3   8   9        6.09        3.07      3.01 o
  -2   8   9       21.17       20.45      4.53 o
  -1   8   9        1.35       -2.72      1.70 o
   0   8   9       16.67       25.17      3.38 o
   1   8   9       16.62       28.88      3.67 o
  -5   9   9       21.89       28.56      3.61 o
  -4   9   9        0.03       -1.23      2.24 o
  -3   9   9        1.28        2.15      2.87 o
  -2   9   9        0.20       -0.64      2.42 o
  -1   9   9        8.19        7.04      2.33 o
   0   9   9        6.73        6.11      3.54 o
   1   9   9        0.93        0.69      2.21 o
  -5  10   9       45.57       52.39      4.62 o
  -4  10   9        3.49        5.61      2.85 o
  -3  10   9       26.32       29.16      4.64 o
  -2  10   9       50.75       56.72      6.65 o
  -1  10   9       18.49       22.71      3.17 o
   0  10   9        0.05       -1.13      2.08 o
   1  10   9        0.75        1.85      2.32 o
  -5  11   9        4.86        4.87      2.86 o
  -4  11   9        9.86        3.22      2.69 o
  -3  11   9        0.58        1.31      3.18 o
  -2  11   9        0.24       -1.74      2.79 o
  -1  11   9        5.53        8.25      2.50 o
   0  11   9        8.53        9.41      3.08 o
  -4  12   9       89.43       98.25      8.78 o
  -3  12   9       17.02       16.91      4.44 o
  -2  12   9       43.98       70.39     11.19 o
  -1  12   9        7.78       10.36      3.60 o
   0  12   9        9.41       12.12      3.40 o
  -4  13   9       20.18       24.89      5.39 o
  -3  13   9       30.19       44.74      9.00 o
  -2  13   9       62.02      105.58     13.10 o
  -1  13   9        7.83        8.50      3.00 o
   0  13   9       18.84       25.28      4.30 o
  -4  14   9       48.99       65.31      7.62 o
  -3  14   9      123.36      193.98     17.19 o
  -2  14   9        3.90       -4.64      4.37 o
  -1  14   9       27.11       35.39      4.62 o
  -3  15   9       48.15       90.58     12.82 o
  -2  15   9       10.17        2.73      5.46 o
  -1  15   9        0.42        2.56      2.69 o
  -4   0  10        0.56        2.18      4.37 o
  -2   0  10       96.94      116.49     13.91 o
  -4   1  10       10.83       15.37      8.18 o
  -3   1  10        0.32        0.64      3.37 o
  -2   1  10        1.28        5.50      3.65 o
  -1   1  10       13.26       14.17      2.95 o
  -4   2  10        0.56       -0.95      2.79 o
  -3   2  10       13.89        9.15      4.23 o
  -2   2  10       35.59       39.47      6.27 o
  -1   2  10       11.35       11.64      3.82 o
  -4   3  10        0.26       -1.86      2.68 o
  -3   3  10        3.95        2.58      5.46 o
  -2   3  10       50.44       79.27      8.29 o
  -1   3  10       49.21       48.35      5.35 o
  -4   4  10       47.02       61.15     12.14 o
  -3   4  10        3.64       -0.55      4.91 o
  -2   4  10       35.28       42.80      6.44 o
  -1   4  10       31.08       23.74      4.18 o
  -4   5  10       48.15       64.78      7.43 o
  -3   5  10        1.33        1.36      5.18 o
  -2   5  10       68.81       77.99      8.30 o
  -1   5  10       40.08       58.35      8.87 o
  -3   6  10        0.17        0.94      3.14 o
  -2   6  10       18.86       26.19      7.37 o
  -1   6  10       29.23       22.01      4.05 o
  -3   7  10       19.58       17.60      4.82 o
  -2   7  10       34.50       52.48      7.13 o
  -2   8  10        3.47       12.24      5.32 o
 
